# Supplementary material for: Temporal trends in incidence of time-loss injuries in four male professional North American sports over 13 seasons
Source: Sci Rep. 2021 Apr 15;11:8278. doi: 10.1038/s41598-021-87920-6 (PMC8050171; doi:10.1038/s41598-021-87920-6)
Supplement: Supplementary file 1 — Supplementary Information 1. [file 41598_2021_87920_MOESM1_ESM.csv]

Date	Team	Acquired	Relinquished	Notes
01/04/2007	Yankees		Humberto Sanchez	ligament replacement (Tommy John) surgery (date approximate)
02/04/2007	Braves		Lance Cormier	right shoulder injury (DTD)
02/04/2007	Devil Rays		Josh Paul	right hand injury (DTD)
02/04/2007	Mariners		Arthur Rhodes	left elbow injury (DTD)
02/04/2007	Orioles		Ramon Hernandez (Jose)	strained left oblique muscle (DTD)
02/04/2007	Rockies		Yorvit Torrealba	sprained right ankle (DTD)
02/04/2007	Royals		Octavio Dotel	strained left oblique muscle (DTD)
02/04/2007	White Sox		Scott Podsednik	hernia (DTD)
03/04/2007	Cardinals		Chris Carpenter (John) (b. 1975-04-27)	right elbow injury (DTD)
04/04/2007	Angels		Shea Hillenbrand	groin injury (DTD)
04/04/2007	Cardinals		Scott Spiezio	back injury (DTD)
04/04/2007	Padres		Clay Hensley	blister (DTD)
04/04/2007	Rockies	Yorvit Torrealba		returned to lineup
04/04/2007	White Sox	Scott Podsednik		returned to lineup
04/04/2007	Yankees		Johnny Damon	calf injury (DTD)
05/04/2007	Devil Rays		Dioner Navarro	hamstring injury (DTD)
05/04/2007	Devil Rays		Rocco Baldelli	hamstring injury (DTD)
05/04/2007	Padres	Clay Hensley		returned to lineup
06/04/2007	Cardinals	Scott Spiezio		returned to lineup
06/04/2007	Devil Rays	Dioner Navarro		returned to lineup
06/04/2007	Devil Rays	Rocco Baldelli		returned to lineup
07/04/2007	Yankees	Johnny Damon		returned to lineup
09/04/2007	Cardinals		Scott Spiezio	illness (DTD)
09/04/2007	Diamondbacks		Chris Young (Brandon)	groin injury (DTD)
09/04/2007	Marlins		Hanley Ramirez	hamstring injury (DTD)
09/04/2007	Royals		Ross Gload	strained quadricep (DTD)
10/04/2007	Angels	Shea Hillenbrand		returned to lineup
10/04/2007	Cardinals		Scott Rolen	back injury (DTD)
10/04/2007	Cardinals	Scott Spiezio		returned to lineup
10/04/2007	Indians		Victor Martinez (Jesus)	quadricep injury (DTD)
10/04/2007	Padres		Kevin Kouzmanoff	left elbow injury (DTD)
11/04/2007	Mets		Aaron Heilman	right elbow injury (DTD)
11/04/2007	Pirates		Adam LaRoche	back injury (DTD)
12/04/2007	Angels		Shea Hillenbrand	groin injury (DTD)
12/04/2007	Blue Jays		Reed Johnson	back injury (DTD)
12/04/2007	Padres		Josh Bard	groin injury (DTD)
12/04/2007	Royals	Ross Gload		returned to lineup
12/04/2007	Yankees		Mike Mussina	hamstring injury (DTD)
13/04/2007	Angels	Shea Hillenbrand		returned to lineup
13/04/2007	Athletics		Milton Bradley	hamstring injury (DTD)
13/04/2007	Blue Jays		Troy Glaus	heel injury (DTD)
13/04/2007	Cubs		Aramis Ramirez	wrist injury (DTD)
13/04/2007	Diamondbacks	Chris Young (Brandon)		returned to lineup
13/04/2007	Indians		Roberto Hernandez	right calf injury (DTD)
13/04/2007	Marlins	Hanley Ramirez		returned to lineup
13/04/2007	Padres	Kevin Kouzmanoff		returned to lineup
13/04/2007	Pirates	Adam LaRoche		returned to lineup
13/04/2007	Yankees		Carl Pavano	forearm injury (DTD)
14/04/2007	Cardinals	Scott Rolen		returned to lineup
16/04/2007	Angels		Vladimir Guerrero Sr.	right wrist injury (DTD)
16/04/2007	Cubs		Scott Eyre	flu (DTD)
16/04/2007	Diamondbacks		Robby Hammock	right wrist injury (DTD)
16/04/2007	Marlins		Alejandro De Aza	right ankle injury (DTD)
16/04/2007	Royals		Mark Grudzielanek	back injury (DTD)
16/04/2007	Royals		Ross Gload	quadricep injury (DTD)
16/04/2007	Tigers		Marcus Thames	flu (DTD)
16/04/2007	Twins		Nick Punto	ankle injury (DTD)
17/04/2007	Cubs		Alfonso Soriano	left hamstring injury (DTD)
17/04/2007	Cubs	Aramis Ramirez		returned to lineup
17/04/2007	Cubs	Scott Eyre		returned to lineup
17/04/2007	Diamondbacks	Robby Hammock		returned to lineup
17/04/2007	Indians	Roberto Hernandez		returned to lineup
17/04/2007	Indians	Victor Martinez (Jesus)		returned to lineup
17/04/2007	Pirates		Freddy Sanchez	left wrist injury (DTD)
17/04/2007	Tigers		Jose Mesa (R.N.)	groin injury (DTD)
17/04/2007	Tigers	Marcus Thames		returned to lineup
18/04/2007	Athletics		Rich Harden	right shoulder injury (DTD)
18/04/2007	Devil Rays		Akinori Iwamura / Aki Iwamura	flu (DTD)
18/04/2007	Giants		Dave Roberts (Ray)	food poisoning (DTD)
18/04/2007	Mariners		Jose Guillen (Manuel)	hand injury (DTD)
18/04/2007	Pirates	Freddy Sanchez		returned to lineup
18/04/2007	Rangers		Brad Wilkerson	left knee injury (DTD)
18/04/2007	Royals	Ross Gload		returned to lineup
18/04/2007	Twins		Torii Hunter Sr.	left shoulder injury (DTD)
19/04/2007	Braves		Michael Gonzalez (Vela) / Mike Gonzalez (Vela)	left elbow injury (DTD)
19/04/2007	Cardinals		Scott Rolen	food poisoning (DTD)
19/04/2007	Giants	Dave Roberts (Ray)		returned to lineup
19/04/2007	Indians		Trot Nixon	flu (DTD)
19/04/2007	Mariners		Felix Hernandez	elbow injury (DTD)
19/04/2007	Mariners	Jose Guillen (Manuel)		returned to lineup
19/04/2007	Mets		Paul Lo Duca	right finger injury (DTD)
19/04/2007	Phillies		Ryan Howard (James)	right knee injury (DTD)
19/04/2007	Phillies		Ryan Madson	quadricep injury (DTD)
19/04/2007	Reds		Ken Griffey Jr.	flu (DTD)
19/04/2007	Twins	Nick Punto		returned to lineup
20/04/2007	Angels	Vladimir Guerrero Sr.		returned to lineup
20/04/2007	Athletics	Milton Bradley		returned to lineup
20/04/2007	Cardinals	Scott Rolen		returned to lineup
20/04/2007	Devil Rays	Akinori Iwamura / Aki Iwamura		returned to lineup
20/04/2007	Indians	Trot Nixon		returned to lineup
20/04/2007	Marlins		Miguel Cabrera	strained right oblique muscle (DTD)
20/04/2007	Mets	Paul Lo Duca		returned to lineup
20/04/2007	Royals	Mark Grudzielanek		returned to lineup
20/04/2007	Twins		Luis Castillo (A.)	quadricep injury (DTD)
20/04/2007	Twins	Torii Hunter Sr.		returned to lineup
21/04/2007	Marlins		Mike Jacobs	right thumb injury (DTD)
21/04/2007	Orioles		Brian Roberts	flu (DTD)
21/04/2007	Yankees		Jorge Posada	thumb injury (DTD)
22/04/2007	Cubs	Alfonso Soriano		returned to lineup
22/04/2007	Indians		David Dellucci	calf injury (DTD)
22/04/2007	Mariners		Kenji Johjima	calf injury (DTD)
22/04/2007	Marlins	Miguel Cabrera		returned to lineup
22/04/2007	Phillies	Ryan Howard (James)		returned to lineup
22/04/2007	Pirates		Xavier Nady	left hamstring injury (DTD)
22/04/2007	Reds	Ken Griffey Jr.		returned to lineup
22/04/2007	Royals		David DeJesus	ankle injury (DTD)
22/04/2007	Tigers		Fernando Rodney	neck injury (DTD)
22/04/2007	Yankees	Jorge Posada		returned to lineup
23/04/2007	Braves	Michael Gonzalez (Vela) / Mike Gonzalez (Vela)		returned to lineup
23/04/2007	Orioles	Brian Roberts		returned to lineup
23/04/2007	Phillies	Ryan Madson		returned to lineup
23/04/2007	Royals	David DeJesus		returned to lineup
24/04/2007	Angels		Shea Hillenbrand	groin injury (DTD)
24/04/2007	Diamondbacks		Conor Jackson	hamstring injury (DTD)
24/04/2007	Red Sox		Covelli Crisp / Coco Crisp	oblique injury (DTD)
24/04/2007	Red Sox		Kevin Youkilis	knee injury (DTD)
24/04/2007	Tigers	Fernando Rodney		returned to lineup
24/04/2007	White Sox		Jim Thome	rib injury (DTD)
25/04/2007	Angels	Shea Hillenbrand		returned to lineup
25/04/2007	Athletics		Nick Swisher	hamstring injury (DTD)
25/04/2007	Indians	David Dellucci		returned to lineup
25/04/2007	Mariners	Kenji Johjima		returned to lineup
25/04/2007	Pirates		Freddy Sanchez	eye injury (DTD)
25/04/2007	Rangers	Brad Wilkerson		returned to lineup
25/04/2007	Red Sox	Kevin Youkilis		returned to lineup
25/04/2007	Tigers		Carlos Guillen	shoulder injury (DTD)
25/04/2007	White Sox		Jermaine Dye	back injury (DTD)
26/04/2007	Athletics		Bobby Kielty	calf injury (DTD)
26/04/2007	Indians		David Dellucci	calf injury (DTD)
26/04/2007	Pirates	Freddy Sanchez		returned to lineup
26/04/2007	Pirates	Xavier Nady		returned to lineup
26/04/2007	Reds		Ken Griffey Jr.	chest injury (DTD)
26/04/2007	Yankees		Derek Jeter	thigh injury (DTD)
26/04/2007	Yankees		Wilberto Nieves / Wil Nieves	thumb injury (DTD)
27/04/2007	Devil Rays		Rocco Baldelli	leg injury (DTD)
27/04/2007	Diamondbacks	Conor Jackson		returned to lineup
27/04/2007	Indians	David Dellucci		returned to lineup
27/04/2007	Marlins	Mike Jacobs		returned to lineup
27/04/2007	Red Sox	Covelli Crisp / Coco Crisp		returned to lineup
27/04/2007	Reds	Ken Griffey Jr.		returned to lineup
27/04/2007	Tigers		Ivan Rodriguez (a)	foot injury (DTD)
27/04/2007	Tigers	Carlos Guillen		returned to lineup
27/04/2007	White Sox	Jermaine Dye		returned to lineup
27/04/2007	White Sox	Jim Thome		returned to lineup
27/04/2007	Yankees	Derek Jeter		returned to lineup
28/04/2007	Angels		Garret Anderson	hip flexor injury (DTD)
28/04/2007	Athletics	Bobby Kielty		returned to lineup
28/04/2007	Cubs		Matt Murton	back injury (DTD)
28/04/2007	Reds		Ken Griffey Jr.	pleurisy (DTD)
28/04/2007	White Sox		Jim Thome	rib injury (DTD)
29/04/2007	Devil Rays	Rocco Baldelli		returned to lineup
29/04/2007	Tigers		Sean Casey	flu (DTD)
29/04/2007	Tigers	Ivan Rodriguez (a)		returned to lineup
30/04/2007	Athletics		Bobby Kielty	left calf injury (DTD)
30/04/2007	Blue Jays		Vernon Wells	flu (DTD)
30/04/2007	Brewers		Rickie Weeks Jr.	right index finger injury (DTD)
30/04/2007	Cubs		Bob Howry	back injury (DTD)
30/04/2007	Cubs	Matt Murton		returned to lineup
30/04/2007	Padres		Marcus Giles	rib injury (DTD)
30/04/2007	Rangers		Frank Catalanotto	shoulder injury (DTD)
30/04/2007	Tigers	Sean Casey		returned to lineup
01/05/2007	Angels		Maicer Izturis	right hamstring injury (DTD)
01/05/2007	Blue Jays		B.J. Ryan	ligament replacement (Tommy John) surgery (date approximate)
01/05/2007	Blue Jays	Vernon Wells		returned to lineup
01/05/2007	Brewers	Rickie Weeks Jr.		returned to lineup
01/05/2007	Mets		Moises Alou	right shoulder injury (DTD)
01/05/2007	Red Sox		J.D. Drew	flu (DTD)
01/05/2007	Reds	Ken Griffey Jr.		returned to lineup
01/05/2007	Twins	Luis Castillo (A.)		returned to lineup
01/05/2007	Yankees		Johnny Damon	back injury (DTD)
02/05/2007	Athletics		Mike Piazza (Joseph)	sprained right shoulder (DTD)
02/05/2007	Athletics		Travis Buck	wrist injury (DTD)
02/05/2007	Athletics	Nick Swisher		returned to lineup
02/05/2007	Braves		Brian McCann	finger injury (DTD)
02/05/2007	Cubs	Bob Howry		returned to lineup
02/05/2007	Padres	Marcus Giles		returned to lineup
02/05/2007	Rangers		Brandon McCarthy	finger injury (DTD)
02/05/2007	Red Sox	J.D. Drew		returned to lineup
02/05/2007	Twins		Michael Cuddyer	back injury (DTD)
03/05/2007	Blue Jays		Vernon Wells	flu (DTD)
03/05/2007	Diamondbacks		Chad Tracy (Austin)	rib injury (DTD)
03/05/2007	Indians		Jake Westbrook	strained left oblique (DTD)
03/05/2007	Padres		Clay Hensley	strained right groin (DTD)
03/05/2007	Phillies		Tom Gordon	right rotator cuff inflammation (DTD)
03/05/2007	Royals		Mark Grudzielanek	back injury (DTD)
03/05/2007	Twins		Dennys Reyes	shoulder injury (DTD)
03/05/2007	Twins		Juan Rincon	elbow injury (DTD)
03/05/2007	Yankees	Johnny Damon		returned to lineup
04/05/2007	Astros		Chris Sampson	sinus infection (DTD)
04/05/2007	Athletics	Travis Buck		returned to lineup
04/05/2007	Braves	Brian McCann		returned to lineup
04/05/2007	Cubs		Henry Blanco	herniated disc (DTD)
04/05/2007	Mets		Moises Alou	knee injury (DTD)
04/05/2007	Royals	Mark Grudzielanek		returned to lineup
04/05/2007	Twins	Juan Rincon		returned to lineup
05/05/2007	Blue Jays	Vernon Wells		returned to lineup
05/05/2007	Tigers		Jeremy Bonderman	blister (DTD)
05/05/2007	Twins		Joe Mauer	strained left quadricep (DTD)
05/05/2007	Yankees		Johnny Damon	calf injury (DTD)
06/05/2007	Astros	Chris Sampson		returned to lineup
06/05/2007	Athletics		Travis Buck	wrist injury (DTD)
06/05/2007	Cubs	Henry Blanco		returned to lineup
06/05/2007	Dodgers		Marlon Anderson	surgery on right elbow (date approximate)
06/05/2007	Mariners		Jose Lopez (a)	right ankle injury (DTD)
06/05/2007	Twins	Dennys Reyes		returned to lineup
06/05/2007	Yankees	Johnny Damon		returned to lineup
07/05/2007	Braves		Edgar Renteria	flu (DTD)
07/05/2007	Brewers		Corey Hart	wrist injury (DTD) (date approximate)
07/05/2007	Diamondbacks	Chad Tracy (Austin)		returned to lineup
07/05/2007	Mariners	Jose Lopez (a)		returned to lineup
07/05/2007	Mets	Moises Alou		returned to lineup
08/05/2007	Braves	Edgar Renteria		returned to lineup
08/05/2007	Marlins		Mike Jacobs	thumb injury (DTD)
08/05/2007	Phillies		Ryan Howard (James)	quadricep injury (DTD)
08/05/2007	Tigers	Jeremy Bonderman		returned to lineup
08/05/2007	Twins	Michael Cuddyer		returned to lineup
09/05/2007	Braves		Edgar Renteria	flu (DTD)
09/05/2007	Giants		Randy Winn	back injury (DTD)
09/05/2007	Marlins	Mike Jacobs		returned to lineup
09/05/2007	Nationals		Dmitri Young	Achilles tendinitis (DTD)
09/05/2007	Phillies	Ryan Howard (James)		returned to lineup
09/05/2007	Rangers		Gerald Laird	oblique injury (DTD)
09/05/2007	Red Sox		Kevin Youkilis	left leg injury (DTD)
09/05/2007	Rockies		Willy Taveras	right groin injury (DTD)
10/05/2007	Athletics	Travis Buck		returned to lineup
10/05/2007	Giants	Randy Winn		returned to lineup
10/05/2007	Mariners		Sean White	flu (DTD)
10/05/2007	Phillies		Jon Lieber	finger injury (DTD)
10/05/2007	Rangers		Michael Young (Brian)	right hamstring injury (DTD)
10/05/2007	Rangers	Gerald Laird		returned to lineup
10/05/2007	Red Sox	Kevin Youkilis		returned to lineup
10/05/2007	Twins		Luis Castillo (A.)	quadricep injury (DTD)
10/05/2007	Yankees		Jason Giambi	foot injury (DTD)
11/05/2007	Blue Jays		Troy Glaus	left foot injury (DTD)
11/05/2007	Braves	Edgar Renteria		returned to lineup
11/05/2007	Brewers	Corey Hart		returned to lineup
11/05/2007	Marlins		Mike Jacobs	thumb injury (DTD)
11/05/2007	Phillies		Ryan Howard (James)	strained left quadricep (DTD)
11/05/2007	Rangers	Michael Young (Brian)		returned to lineup
11/05/2007	Reds		Ryan Freel	flu (DTD)
11/05/2007	Tigers		Jeremy Bonderman	blister (DTD)
11/05/2007	Twins	Luis Castillo (A.)		returned to lineup
12/05/2007	Nationals	Dmitri Young		returned to lineup
12/05/2007	Padres		Marcus Giles	strained oblique muscle (DTD)
12/05/2007	Rockies	Willy Taveras		returned to lineup
12/05/2007	Yankees	Jason Giambi		returned to lineup
13/05/2007	Braves		Chipper Jones	thumb injury (DTD)
13/05/2007	Marlins	Mike Jacobs		returned to lineup
13/05/2007	Mets		Moises Alou	pulled left quadricep (DTD)
13/05/2007	Padres	Marcus Giles		returned to lineup
13/05/2007	Phillies	Jon Lieber		returned to lineup
13/05/2007	Reds	Ryan Freel		returned to lineup
14/05/2007	Blue Jays	Troy Glaus		returned to lineup
14/05/2007	Cubs		Derrek Lee	neck injury (DTD)
14/05/2007	Diamondbacks		Chad Tracy (Austin)	oblique injury (DTD)
14/05/2007	Marlins		Mike Jacobs	thumb injury (DTD)
14/05/2007	Nationals		Dmitri Young	Achilles tendon injury (DTD)
14/05/2007	Padres		Rob Bowen	right elbow injury (DTD)
14/05/2007	Pirates		Jose Bautista (Antonio)	left ankle injury (DTD)
14/05/2007	Rangers		Robinson Tejeda / Rob Tejeda	forearm injury (DTD)
14/05/2007	Red Sox		Josh Beckett	finger injury (DTD)
14/05/2007	Tigers		Placido Polanco	back injury (DTD)
15/05/2007	Athletics		Chris Snelling	bruised left knee (DTD)
15/05/2007	Cubs		Mark DeRosa	finger injury (DTD)
15/05/2007	Diamondbacks	Chad Tracy (Austin)		returned to lineup
15/05/2007	Mariners	Sean White		returned to lineup
15/05/2007	Nationals	Dmitri Young		returned to lineup
15/05/2007	Tigers	Placido Polanco		returned to lineup
16/05/2007	Braves	Chipper Jones		returned to lineup
16/05/2007	Devil Rays		Rocco Baldelli	strained left hamstring (DTD)
16/05/2007	Giants		Brad Hennessey	right shoulder injury (DTD)
16/05/2007	Pirates	Jose Bautista (Antonio)		returned to lineup
17/05/2007	Athletics		Justin Duchscherer	right hip injury (DTD)
17/05/2007	Athletics		Milton Bradley	hamstring injury (DTD)
17/05/2007	Brewers		Rickie Weeks Jr.	wrist injury (DTD)
17/05/2007	Cubs	Mark DeRosa		returned to lineup
17/05/2007	Diamondbacks		Scott Hairston	left wrist injury (DTD)
17/05/2007	Giants	Brad Hennessey		returned to lineup
17/05/2007	Mets		Jose Reyes (Ariel) / Jose Reyes (Bernabe)	hamstring injury (DTD)
17/05/2007	Nationals		Jason Bergmann	right elbow injury (DTD)
17/05/2007	Pirates		Jose Bautista (Antonio)	left ankle injury (DTD)
17/05/2007	Rangers		Hank Blalock	right shoulder injury (DTD)
17/05/2007	Red Sox		David Ortiz	illness (DTD)
17/05/2007	Red Sox		J.D. Drew	back injury (DTD)
17/05/2007	Tigers		Mike Maroth	flu (DTD)
17/05/2007	Yankees		Johnny Damon	calf injury (DTD)
18/05/2007	Mets	Jose Reyes (Ariel) / Jose Reyes (Bernabe)		returned to lineup
18/05/2007	Pirates	Jose Bautista (Antonio)		returned to lineup
18/05/2007	Rangers		Jerry Hairston Jr.	pinched nerve in neck (DTD)
18/05/2007	Rangers	Robinson Tejeda / Rob Tejeda		returned to lineup
18/05/2007	White Sox		Joe Crede	mouth injury (hit by ball) (DTD)
18/05/2007	Yankees	Johnny Damon		returned to lineup
19/05/2007	Athletics	Milton Bradley		returned to lineup
19/05/2007	Braves		Andruw Jones	sore back (DTD)
19/05/2007	Cubs	Derrek Lee		returned to lineup
19/05/2007	Diamondbacks		Chris Young (Brandon)	groin injury (DTD)
19/05/2007	Diamondbacks	Scott Hairston		returned to lineup
19/05/2007	Giants		Ray Durham	groin injury (DTD)
19/05/2007	Padres	Rob Bowen		returned to lineup
19/05/2007	Red Sox	J.D. Drew		returned to lineup
19/05/2007	Reds		Josh Hamilton	stomach injury (DTD)
19/05/2007	White Sox	Joe Crede		returned to lineup
20/05/2007	Braves	Andruw Jones		returned to lineup
20/05/2007	Mariners		Raul Ibanez	back injury (DTD)
20/05/2007	Yankees		Jason Giambi	heel injury (DTD)
21/05/2007	Brewers	Rickie Weeks Jr.		returned to lineup
21/05/2007	Devil Rays		Josh Paul	elbow injury (DTD)
21/05/2007	Giants	Ray Durham		returned to lineup
21/05/2007	Nationals		Ryan Church	left forearm injury (DTD)
21/05/2007	White Sox		Joe Crede	sore lower back (DTD)
21/05/2007	Yankees	Jason Giambi		returned to lineup
22/05/2007	Athletics		Milton Bradley	left hamstring injury (DTD)
22/05/2007	Athletics		Travis Buck	hamstring injury (DTD)
22/05/2007	Diamondbacks		Scott Hairston	wrist injury (DTD)
22/05/2007	Nationals	Ryan Church		returned to lineup
22/05/2007	Padres		Brian Giles (S.)	right knee injury (DTD)
22/05/2007	Tigers	Mike Maroth		returned to lineup
23/05/2007	Astros		Brad Lidge	knee injury (DTD)
23/05/2007	Athletics		Connor Robertson	thumb injury (DTD)
23/05/2007	Athletics		Eric Chavez	tricep injury (DTD)
23/05/2007	Cardinals		Ryan Franklin	throat (DTD)
23/05/2007	Devil Rays		Elijah Dukes	pectoral injuries (DTD)
23/05/2007	Diamondbacks		Jason Smith (William)	appendicitis (DTD)
23/05/2007	Diamondbacks		Randy Johnson (David)	forearm injury (DTD)
23/05/2007	Diamondbacks	Scott Hairston		returned to lineup
23/05/2007	Tigers		Joey Eischen	released (from AAA)
23/05/2007	Twins		Dennys Reyes	rotator cuff injury (DTD)
23/05/2007	Twins		Jason Bartlett	back injury (DTD)
24/05/2007	Angels		Reggie Willits	hamstring injury (DTD)
24/05/2007	Braves		Chipper Jones	right thumb injury (DTD)
24/05/2007	Diamondbacks	Chris Young (Brandon)		returned to lineup
24/05/2007	Mariners	Raul Ibanez		returned to lineup
24/05/2007	Phillies		Brett Myers	right shoulder injury (DTD)
24/05/2007	Rockies		Josh Fogg	groin injury (DTD)
24/05/2007	Tigers		Fernando Rodney	right shoulder tendinitis (DTD)
25/05/2007	Devil Rays	Elijah Dukes		returned to lineup
25/05/2007	Phillies		Abraham Nunez (Orlando)	concussion (DTD)
25/05/2007	Royals		Emil Brown	back injury (DTD)
25/05/2007	White Sox	Joe Crede		returned to lineup
26/05/2007	Angels	Reggie Willits		returned to lineup
26/05/2007	Athletics	Travis Buck		returned to lineup
26/05/2007	Cardinals	Ryan Franklin		returned to lineup
26/05/2007	Twins	Jason Bartlett		returned to lineup
27/05/2007	Cardinals		David Eckstein	sore lower back (DTD)
27/05/2007	Giants		Ray Durham	strained abdominal muscle (DTD)
27/05/2007	Mariners		Sean Green (a)	broken right foot (DTD)
27/05/2007	Mets		Paul Lo Duca	left elbow injury (DTD)
27/05/2007	Phillies	Abraham Nunez (Orlando)		returned to lineup
27/05/2007	Royals	Emil Brown		returned to lineup
27/05/2007	Tigers		Placido Polanco	oblique injury (DTD)
28/05/2007	Brewers		Ben Sheets	finger injury (DTD)
28/05/2007	Cardinals		Scott Rolen	concussion (DTD)
28/05/2007	Diamondbacks		Chris Young (Brandon)	groin injury (DTD)
28/05/2007	Red Sox		David Ortiz	hamstring injury (DTD)
28/05/2007	Tigers		Jason Grilli	left knee injury (DTD)
28/05/2007	Yankees		Jason Giambi	heel injury (DTD) (date approximate)
28/05/2007	Yankees		Scott Proctor	virus (DTD)
29/05/2007	Astros	Brad Lidge		returned to lineup
29/05/2007	Brewers	Ben Sheets		returned to lineup
29/05/2007	Cardinals		Chris Duncan	left knee injury (DTD)
29/05/2007	Cardinals		Yadier Molina	fractured left wrist (DTD)
29/05/2007	Cardinals	Scott Rolen		returned to lineup
29/05/2007	Diamondbacks	Chris Young (Brandon)		returned to lineup
29/05/2007	Mets	Paul Lo Duca		returned to lineup
29/05/2007	Nationals		Dmitri Young	back injury (DTD)
29/05/2007	Reds		David Ross	flu (DTD)
29/05/2007	Rockies		Willy Taveras	finger injury (DTD)
29/05/2007	Tigers	Placido Polanco		returned to lineup
29/05/2007	Yankees	Jason Giambi		returned to lineup
29/05/2007	Yankees	Scott Proctor		returned to lineup
30/05/2007	Athletics		Mark Ellis	knee injury (DTD)
30/05/2007	Blue Jays		Royce Clayton	toe injury (DTD)
30/05/2007	Blue Jays		Troy Glaus	left hamstring injury (DTD)
30/05/2007	Diamondbacks		Stephen Drew	shin injury (DTD)
30/05/2007	Diamondbacks	Randy Johnson (David)		returned to lineup
30/05/2007	Dodgers		Takashi Saito	shoulder injury (DTD)
30/05/2007	Nationals	Dmitri Young		returned to lineup
30/05/2007	Red Sox	David Ortiz		returned to lineup
30/05/2007	Reds	David Ross		returned to lineup
30/05/2007	Tigers		Brandon Inge	toe injury (DTD)
31/05/2007	Angels		Bartolo Colon	right tricep injury (DTD)
31/05/2007	Blue Jays		Jason Phillips (L.)	neck injury (DTD)
31/05/2007	Blue Jays	Troy Glaus		returned to lineup
31/05/2007	Brewers		Damian Miller	right hand injury (DTD)
31/05/2007	Giants		Ryan Klesko	back injury (DTD)
31/05/2007	Padres		Jose Cruz Jr.	back injury (DTD)
31/05/2007	Tigers		Carlos Guillen	left groin injury (DTD)
31/05/2007	Yankees		Jason Giambi	foot injury (DTD)
01/06/2007	Blue Jays	Jason Phillips (L.)		returned to lineup
01/06/2007	Cardinals	David Eckstein		returned to lineup
01/06/2007	Cubs		Cliff Floyd	rib inijury (DTD)
01/06/2007	Diamondbacks	Stephen Drew		returned to lineup
01/06/2007	Dodgers	Takashi Saito		returned to lineup
01/06/2007	Giants	Ray Durham		returned to lineup
01/06/2007	Mets		Carlos Beltran	right knee injury (DTD)
01/06/2007	Mets		David Wright (Allen)	back spasms (DTD)
01/06/2007	Padres		Kevin Kouzmanoff	bruised instep (DTD)
01/06/2007	Pirates		Damaso Marte Sr.	bicep injury (DTD)
01/06/2007	Rockies	Willy Taveras		returned to lineup
01/06/2007	White Sox		Craig Wilson (Alan)	surgery on right shoulder to remove bone spurs (date approximate)
02/06/2007	Athletics	Mark Ellis		returned to lineup
02/06/2007	Blue Jays		Troy Glaus	hamstring injury (DTD)
02/06/2007	Blue Jays	Royce Clayton		returned to lineup
02/06/2007	Braves		Kelly Johnson	illness (DTD)
02/06/2007	Cubs		Matt Murton	back injury (DTD)
02/06/2007	Cubs		Michael Barrett (Patrick)	mouth injury (DTD)
02/06/2007	Devil Rays		Akinori Iwamura / Aki Iwamura	eye injury (DTD) (date approximate)
02/06/2007	Mets	David Wright (Allen)		returned to lineup
02/06/2007	Padres	Kevin Kouzmanoff		returned to lineup
02/06/2007	Phillies		Francisco Rosario	bicep injury (DTD)
02/06/2007	Red Sox		J.D. Drew	hamstring injury (DTD)
02/06/2007	Tigers	Jason Grilli		returned to lineup
03/06/2007	Athletics		Milton Bradley	calf injury (DTD)
03/06/2007	Athletics		Travis Buck	virus (DTD)
03/06/2007	Blue Jays	Troy Glaus		returned to lineup
03/06/2007	Braves		John Smoltz	right shoulder injury (DTD)
03/06/2007	Braves	Kelly Johnson		returned to lineup
03/06/2007	Diamondbacks		Chris Young (Brandon)	groin injury (DTD)
03/06/2007	Dodgers		Takashi Saito	left hamstring injury (DTD)
03/06/2007	Giants	Ryan Klesko		returned to lineup
03/06/2007	Mariners		Adrian Beltre	thumb injury (DTD)
03/06/2007	Marlins		Sergio Mitre	right hamstring injury (DTD)
03/06/2007	Rockies		Troy Tulowitzki	right groin injury (DTD)
04/06/2007	Athletics	Travis Buck		returned to lineup
04/06/2007	Cubs	Matt Murton		returned to lineup
04/06/2007	Cubs	Michael Barrett (Patrick)		returned to lineup
04/06/2007	Mariners	Adrian Beltre		returned to lineup
04/06/2007	Phillies	Francisco Rosario		returned to lineup
04/06/2007	Pirates	Damaso Marte Sr.		returned to lineup
04/06/2007	Red Sox	J.D. Drew		returned to lineup
05/06/2007	Braves	John Smoltz		returned to lineup
05/06/2007	Brewers		Geoff Jenkins	ankle injury (DTD)
05/06/2007	Brewers	Damian Miller		returned to lineup
05/06/2007	Cardinals		Scott Rolen	strained hamstring (DTD)
05/06/2007	Cardinals	Chris Duncan		returned to lineup
05/06/2007	Cubs		Angel Guzman	right forearm injury (DTD)
05/06/2007	Diamondbacks	Chris Young (Brandon)		returned to lineup
05/06/2007	Giants		Barry Bonds	shin injury (DTD)
05/06/2007	Giants		Russ Ortiz	forearm injury (DTD)
05/06/2007	Giants		Ryan Klesko	back injury (DTD)
05/06/2007	Mariners		Adrian Beltre	left thumb injury (DTD)
05/06/2007	Mariners		Richie Sexson	strained right calf (DTD)
05/06/2007	Marlins	Sergio Mitre		returned to lineup
05/06/2007	Mets	Carlos Beltran		returned to lineup
05/06/2007	Padres		Khalil Greene	right arm injury (DTD)
05/06/2007	Padres	Jose Cruz Jr.		returned to lineup
05/06/2007	Rangers		Vicente Padilla	arm injury (DTD)
05/06/2007	Rockies	Troy Tulowitzki		returned to lineup
05/06/2007	Tigers	Brandon Inge		returned to lineup
05/06/2007	Tigers	Carlos Guillen		returned to lineup
05/06/2007	White Sox		Joe Crede	back injury (DTD)
06/06/2007	Blue Jays		Sal Fasano	groin injury (DTD)
06/06/2007	Braves		Brian McCann	left ankle injury (DTD)
06/06/2007	Brewers	Geoff Jenkins		returned to lineup
06/06/2007	Cardinals		Gary Bennett	head injury (DTD)
06/06/2007	Cardinals	Scott Rolen		returned to lineup
06/06/2007	Giants	Barry Bonds		returned to lineup
06/06/2007	Giants	Ryan Klesko		returned to lineup
06/06/2007	Marlins		Miguel Cabrera	right hamstring injury (DTD)
06/06/2007	Mets		Damion Easley	right knee injury (DTD)
07/06/2007	Braves	Brian McCann		returned to lineup
07/06/2007	Cardinals	Gary Bennett		returned to lineup
07/06/2007	Mets	Damion Easley		returned to lineup
07/06/2007	Orioles		Ramon Hernandez (Jose)	groin injury (DTD)
07/06/2007	Pirates		Xavier Nady	left hamstring injury (DTD)
07/06/2007	Reds		Alex Gonzalez (F.)	right hamstring injury (DTD)
07/06/2007	White Sox		Jermaine Dye	right knee injury (DTD)
08/06/2007	Angels	Bartolo Colon		returned to lineup
08/06/2007	Braves		Brian McCann	ankle injury (DTD)
08/06/2007	Cubs		Aramis Ramirez	left patella tendinitis (DTD)
08/06/2007	Devil Rays	Akinori Iwamura / Aki Iwamura		returned to lineup
08/06/2007	Dodgers	Matt Kemp		returned to lineup
08/06/2007	Dodgers	Takashi Saito		returned to lineup
08/06/2007	Mariners		Jon Huber	forearm injury (DTD)
08/06/2007	Mariners	Adrian Beltre		returned to lineup
08/06/2007	Marlins	Miguel Cabrera		returned to lineup
08/06/2007	Padres	Khalil Greene		returned to lineup
08/06/2007	Pirates	Xavier Nady		returned to lineup
08/06/2007	Reds	Alex Gonzalez (F.)		returned to lineup
09/06/2007	Braves	Brian McCann		returned to lineup
09/06/2007	Devil Rays		B.J. Upton / Melvin Upton Jr.	strained quadriceps (DTD)
09/06/2007	Rangers	Brandon McCarthy		returned to lineup
09/06/2007	Red Sox		Manny Ramirez (Aristides)	wrist injury (DTD)
09/06/2007	White Sox	Jermaine Dye		returned to lineup
10/06/2007	Astros		Hunter Pence	hip flexor injury (DTD)
10/06/2007	Blue Jays	Sal Fasano		returned to lineup
10/06/2007	Mariners		Adrian Beltre	left thumb injury (DTD)
10/06/2007	Rangers	Vicente Padilla		returned to lineup
10/06/2007	Red Sox	Manny Ramirez (Aristides)		returned to lineup
10/06/2007	Tigers		Magglio Ordonez (Jose)	left knee injury (DTD)
11/06/2007	Astros	Hunter Pence		returned to lineup
11/06/2007	Mariners	Adrian Beltre		returned to lineup
11/06/2007	White Sox		Jerry Owens	hamstring injury (DTD)
12/06/2007	Athletics		Shannon Stewart	foot injury (DTD)
12/06/2007	Athletics		Travis Buck	right thumb injury (DTD)
12/06/2007	Braves		Edgar Renteria	hand injury (DTD)
12/06/2007	Giants		Rich Aurilia	neck injury (DTD)
12/06/2007	Nationals		Ryan Church	sore lower back (DTD)
12/06/2007	Padres		Hiram Bocachica	throat injury (DTD)
12/06/2007	Phillies		Carlos Ruiz (a)	wrist injury (DTD)
12/06/2007	Tigers		Carlos Guillen	right hamstring injury (DTD)
12/06/2007	Tigers	Magglio Ordonez (Jose)		returned to lineup
12/06/2007	Twins		Jason Kubel	right knee injury (DTD)
12/06/2007	White Sox	Jerry Owens		returned to lineup
13/06/2007	Astros		Luke Scott	hip injury (DTD)
13/06/2007	Blue Jays		A.J. Burnett	right shoulder injury (DTD)
13/06/2007	Braves	Edgar Renteria		returned to lineup
13/06/2007	Brewers		Chris Capuano	strained left groin (DTD)
13/06/2007	Diamondbacks		Doug Slaten	right forearm injury (DTD)
13/06/2007	Mariners		Adrian Beltre	left thumb injury (DTD)
13/06/2007	Padres	Hiram Bocachica		returned to lineup
13/06/2007	Rangers		Brandon McCarthy	blister on finger (DTD)
13/06/2007	Royals		Mark Grudzielanek	left knee injury (DTD)
14/06/2007	Astros	Luke Scott		returned to lineup
14/06/2007	Athletics	Shannon Stewart		returned to lineup
14/06/2007	Diamondbacks	Doug Slaten		returned to lineup
14/06/2007	Twins	Jason Kubel		returned to lineup
15/06/2007	Athletics		Shannon Stewart	right foot injury (DTD)
15/06/2007	Athletics	Travis Buck		returned to lineup
15/06/2007	Cardinals		David Eckstein	strained lower back (DTD)
15/06/2007	Giants		Ryan Klesko	hip injury (DTD)
15/06/2007	Nationals	Ryan Church		returned to lineup
15/06/2007	Padres		Kevin Kouzmanoff	strained lower back (DTD)
15/06/2007	Padres		Marcus Giles	flu (DTD)
15/06/2007	Phillies	Carlos Ruiz (a)		returned to lineup
15/06/2007	Pirates		Freddy Sanchez	flu (DTD)
15/06/2007	Tigers	Carlos Guillen		returned to lineup
15/06/2007	Yankees		Johnny Damon	abdominal injury (DTD)
16/06/2007	Giants	Rich Aurilia		returned to lineup
16/06/2007	Padres		Josh Bard	illness (DTD)
16/06/2007	Padres	Marcus Giles		returned to lineup
16/06/2007	Pirates		Chris Duffy	hamstring injury (DTD)
16/06/2007	Yankees	Johnny Damon		returned to lineup
17/06/2007	Angels		Casey Kotchman	concussion (DTD)
17/06/2007	Astros		Lance Berkman	flu (DTD)
17/06/2007	Athletics		Eric Chavez	rib cage injury (DTD)
17/06/2007	Athletics	Shannon Stewart		returned to lineup
17/06/2007	Dodgers		Russell Martin	neck injury (DTD)
17/06/2007	Giants	Ryan Klesko		returned to lineup
17/06/2007	Pirates	Chris Duffy		returned to lineup
18/06/2007	Astros	Lance Berkman		returned to lineup
18/06/2007	Athletics	Eric Chavez		returned to lineup
18/06/2007	Dodgers		Jason Schmidt	surgery on right shoulder (date approximate)
18/06/2007	Phillies		Antonio Alfonseca	flu (DTD)
19/06/2007	Brewers		J.J. Hardy	left hip flexor injury (DTD)
19/06/2007	Dodgers		James Loney	right knee injury (DTD)
19/06/2007	Dodgers	Russell Martin		returned to lineup
19/06/2007	Giants		Bengie Molina	right hand injury (DTD)
19/06/2007	Mariners	Adrian Beltre		returned to lineup
19/06/2007	Padres	Josh Bard		returned to lineup
19/06/2007	Phillies	Antonio Alfonseca		returned to lineup
19/06/2007	Pirates		Ian Snell	blister (DTD)
19/06/2007	Pirates	Freddy Sanchez		returned to lineup
19/06/2007	White Sox		Jim Thome	back spasms (DTD)
20/06/2007	Brewers	J.J. Hardy		returned to lineup
20/06/2007	Giants	Bengie Molina		returned to lineup
20/06/2007	Red Sox		Curt Schilling	right shoulder tendinitis (DTD)
20/06/2007	Red Sox		Mike Lowell	left thumb injury (DTD)
20/06/2007	White Sox		Toby Hall	flu (DTD)
21/06/2007	Angels		Jered Weaver	right shoulder injury (DTD)
21/06/2007	Padres	Kevin Kouzmanoff		returned to lineup
22/06/2007	Braves		Chipper Jones	adductor muscle injury (DTD)
22/06/2007	Brewers		Geoff Jenkins	back injury (DTD)
22/06/2007	Brewers		J.J. Hardy	sore lower back (DTD)
22/06/2007	Dodgers	James Loney		returned to lineup
22/06/2007	Marlins		Dontrelle Willis	left forearm injury (DTD)
22/06/2007	Red Sox	Mike Lowell		returned to lineup
22/06/2007	White Sox	Jim Thome		returned to lineup
23/06/2007	Braves	Chipper Jones		returned to lineup
23/06/2007	Brewers	Geoff Jenkins		returned to lineup
23/06/2007	Cubs		Mark DeRosa	dizziness (DTD)
23/06/2007	Cubs		Ryan Dempster	strained left oblique muscle (DTD)
23/06/2007	Dodgers		Nomar Garciaparra	flu (DTD)
23/06/2007	Pirates	Ian Snell		returned to lineup
23/06/2007	Twins		Justin Morneau	bruised right lung (DTD)
23/06/2007	White Sox		Jermaine Dye	quadricep injury (DTD)
24/06/2007	Cubs	Mark DeRosa		returned to lineup
24/06/2007	Mariners		Raul Ibanez	hamstring injury (DTD)
24/06/2007	Twins		Luis Castillo (A.)	leg injury (DTD)
25/06/2007	Angels		Gary Matthews Jr.	hamstring injury (DTD)
25/06/2007	Brewers	J.J. Hardy		returned to lineup
25/06/2007	Cardinals		Scott Rolen	left foot injury (DTD)
25/06/2007	Dodgers	Nomar Garciaparra		returned to lineup
25/06/2007	Mariners		Jose Guillen (Manuel)	right arm injury (DTD)
25/06/2007	Twins	Luis Castillo (A.)		returned to lineup
25/06/2007	White Sox	Toby Hall		returned to lineup
26/06/2007	Angels	Casey Kotchman		returned to lineup
26/06/2007	Athletics		Travis Buck	right thumb injury (DTD)
26/06/2007	Mariners	Jose Guillen (Manuel)		returned to lineup
27/06/2007	Angels	Jered Weaver		returned to lineup
27/06/2007	Athletics	Travis Buck		returned to lineup
27/06/2007	Cardinals	Scott Rolen		returned to lineup
27/06/2007	Giants		Omar Vizquel	right groin injury (DTD)
27/06/2007	Pirates		Nate McLouth	neck injury (DTD)
28/06/2007	Pirates	Nate McLouth		returned to lineup
28/06/2007	Twins	Justin Morneau		returned to lineup
29/06/2007	Angels		Reggie Willits	knee injury (DTD)
29/06/2007	Angels	Gary Matthews Jr.		returned to lineup
29/06/2007	Athletics		Rich Harden	right shoulder injury (DTD)
29/06/2007	Cardinals		Scott Spiezio	left index finger injury (DTD)
29/06/2007	Giants	Omar Vizquel		returned to lineup
29/06/2007	Pirates		Chris Duffy	right hamstring injury (DTD)
29/06/2007	Rangers		Ian Kinsler	left foot injury (DTD)
29/06/2007	Rangers		Willie Eyre	right hand injury (DTD)
29/06/2007	Red Sox		Covelli Crisp / Coco Crisp	thumb injury (DTD)
30/06/2007	Athletics	Rich Harden		returned to lineup
01/07/2007	Mariners	Raul Ibanez		returned to lineup
01/07/2007	Mets		Oliver Perez	back injury (DTD)
01/07/2007	Padres		Termel Sledge / Terrmel Sledge	thumb injury (DTD)
01/07/2007	Rangers		Jerry Hairston Jr.	strained left knee (DTD)
02/07/2007	Orioles		Melvin Mora	bruised left foot (DTD)
02/07/2007	Rangers	Willie Eyre		returned to lineup
02/07/2007	Red Sox		Kevin Youkilis	quadricep injury (DTD)
02/07/2007	White Sox	Jermaine Dye		returned to lineup
03/07/2007	Angels	Reggie Willits		returned to lineup
03/07/2007	Brewers		J.J. Hardy	stomach virus (DTD)
03/07/2007	Mariners		Richie Sexson	left thumb injury (DTD)
03/07/2007	Marlins		Armando Benitez	back injury (DTD)
03/07/2007	Orioles		Scott Williamson	left foot injury (DTD)
03/07/2007	Rangers		Akinori Otsuka	right elbow injury (DTD)
03/07/2007	Red Sox	Covelli Crisp / Coco Crisp		returned to lineup
03/07/2007	Red Sox	Kevin Youkilis		returned to lineup
03/07/2007	Rockies		Jamey Carroll	wrist injury (DTD)
03/07/2007	Yankees		Kyle Farnsworth	back injury (DTD)
04/07/2007	Athletics		Marco Scutaro	hand injury (DTD)
04/07/2007	Braves		John Smoltz	right shoulder injury (DTD)
04/07/2007	Mariners		Kenji Johjima	right wrist injury (DTD)
04/07/2007	Marlins	Armando Benitez		returned to lineup
04/07/2007	Phillies		Carlos Ruiz (a)	right leg injury (DTD)
04/07/2007	Rangers	Jerry Hairston Jr.		returned to lineup
04/07/2007	Yankees	Kyle Farnsworth		returned to lineup
05/07/2007	Athletics		Eric Chavez	back injury (DTD)
05/07/2007	Athletics	Marco Scutaro		returned to lineup
05/07/2007	Braves		Brian McCann	right knee injury (DTD)
05/07/2007	Brewers		Bill Hall	right ankle injury (DTD)
05/07/2007	Brewers	J.J. Hardy		returned to lineup
05/07/2007	Dodgers		Joe Beimel	irregular heartbeat (DTD)
05/07/2007	Mariners	Kenji Johjima		returned to lineup
05/07/2007	Mariners	Richie Sexson		returned to lineup
05/07/2007	Rangers		Kenny Lofton	knee injury (DTD)
05/07/2007	Red Sox		Kevin Youkilis	left quadricep injury (DTD)
05/07/2007	Twins		Luis Castillo (A.)	left hand injury (DTD)
05/07/2007	Yankees		Alex Rodriguez (Enmanuel)	left hamstring injury (DTD)
06/07/2007	Angels		Howie Kendrick	finger injury (DTD)
06/07/2007	Blue Jays		Troy Glaus	foot injury (DTD)
06/07/2007	Braves	Brian McCann		returned to lineup
06/07/2007	Cardinals	Scott Spiezio		returned to lineup
06/07/2007	Dodgers	Joe Beimel		returned to lineup
06/07/2007	Rockies	Jamey Carroll		returned to lineup
06/07/2007	Twins	Luis Castillo (A.)		returned to lineup
06/07/2007	Yankees		Andy Phillips (a)	neck injury (DTD)
06/07/2007	Yankees	Alex Rodriguez (Enmanuel)		returned to lineup
07/07/2007	Angels	Howie Kendrick		returned to lineup
07/07/2007	Athletics	Eric Chavez		returned to lineup
07/07/2007	Cubs		Cliff Floyd	elbow injury (DTD)
07/07/2007	Pirates		Adam LaRoche	left knee injury (DTD)
07/07/2007	Red Sox	Kevin Youkilis		returned to lineup
07/07/2007	Twins		Joe Mauer	back injury (DTD)
07/07/2007	White Sox		Jermaine Dye	flu (DTD)
08/07/2007	Dodgers		Tony Abreu	abdominal injury (DTD)
08/07/2007	Orioles	Melvin Mora		returned to lineup
08/07/2007	Pirates	Adam LaRoche		returned to lineup
08/07/2007	Rangers	Kenny Lofton		returned to lineup
08/07/2007	Reds		Josh Hamilton	wrist injury (DTD)
08/07/2007	Rockies		Brian Fuentes	rib injury (DTD)
08/07/2007	Tigers		Magglio Ordonez (Jose)	heel injury (DTD)
08/07/2007	Tigers		Placido Polanco	rib injury (DTD)
08/07/2007	Twins	Joe Mauer		returned to lineup
08/07/2007	Yankees	Andy Phillips (a)		returned to lineup
12/07/2007	Blue Jays	Troy Glaus		returned to lineup
12/07/2007	Tigers	Magglio Ordonez (Jose)		returned to lineup
12/07/2007	White Sox	Jermaine Dye		returned to lineup
13/07/2007	Angels		Justin Speier	flu (DTD)
13/07/2007	Cubs	Cliff Floyd		returned to lineup
13/07/2007	Orioles		Melvin Mora	left foot injury (DTD)
13/07/2007	Phillies	Carlos Ruiz (a)		returned to lineup
13/07/2007	Pirates		Ryan Doumit	hamstring injury (DTD)
13/07/2007	Rockies		Willy Taveras	quadricep injury (DTD)
14/07/2007	Dodgers	Tony Abreu		returned to lineup
14/07/2007	Pirates	Ryan Doumit		returned to lineup
14/07/2007	Red Sox		J.D. Drew	hamstring injury (DTD)
14/07/2007	Tigers	Placido Polanco		returned to lineup
15/07/2007	Cubs		Cliff Floyd	left shoulder injury (DTD)
16/07/2007	Athletics		Eric Chavez	back injury (DTD)
16/07/2007	Giants		Barry Bonds	leg injury (DTD)
16/07/2007	Red Sox	J.D. Drew		returned to lineup
16/07/2007	Rockies	Willy Taveras		returned to lineup
17/07/2007	Giants	Barry Bonds		returned to lineup
17/07/2007	Rockies		Todd Helton	headache (DTD)
17/07/2007	Tigers		Mike Rabelo	calf injury (DTD)
18/07/2007	Cardinals		Scott Rolen	shoulder injury (DTD)
18/07/2007	Cubs	Cliff Floyd		returned to lineup
18/07/2007	Giants		Barry Bonds	sore lower back (DTD)
18/07/2007	Nationals		Brian Schneider	tricep injury (DTD)
18/07/2007	Orioles		Erik Bedard	neck injury (DTD)
18/07/2007	Rockies	Todd Helton		returned to lineup
19/07/2007	Diamondbacks		Chad Tracy (Austin)	right knee tendinitis (DTD)
19/07/2007	Giants		Guillermo Rodriguez	dehydration (DTD)
19/07/2007	Giants	Barry Bonds		returned to lineup
19/07/2007	Nationals		Jason Simontacchi	right elbow injury (DTD)
19/07/2007	Nationals	Brian Schneider		returned to lineup
19/07/2007	Red Sox		J.D. Drew	hamstring injury (DTD)
19/07/2007	Tigers		Craig Monroe	left hamstring injury (DTD)
19/07/2007	Tigers	Mike Rabelo		returned to lineup
19/07/2007	Twins		Michael Cuddyer	thumb injury (DTD)
20/07/2007	Astros		Lance Berkman	left hand injury (DTD)
20/07/2007	Diamondbacks	Chad Tracy (Austin)		returned to lineup
20/07/2007	Giants	Guillermo Rodriguez		returned to lineup
20/07/2007	Orioles	Erik Bedard		returned to lineup
20/07/2007	Red Sox	J.D. Drew		returned to lineup
21/07/2007	Athletics	Eric Chavez		returned to lineup
21/07/2007	Red Sox		David Ortiz	shoulder injury (DTD)
21/07/2007	Tigers	Craig Monroe		returned to lineup
22/07/2007	Angels		Gary Matthews Jr.	left wrist injury (DTD)
22/07/2007	Cardinals	Scott Rolen		returned to lineup
22/07/2007	Devil Rays		Carl Crawford	sprained ankle (DTD)
22/07/2007	Nationals		Dmitri Young	heel injury (DTD)
22/07/2007	Rangers		Sammy Sosa	head injury (DTD)
23/07/2007	Angels	Gary Matthews Jr.		returned to lineup
23/07/2007	Astros	Lance Berkman		returned to lineup
23/07/2007	Dodgers		Takashi Saito	right shoulder injury (DTD)
23/07/2007	Marlins		Hanley Ramirez	left shoulder injury (DTD)
23/07/2007	Rangers		Gerald Laird	hand injury (DTD)
23/07/2007	Rangers	Sammy Sosa		returned to lineup
23/07/2007	Twins		Mike Redmond	finger injury (DTD)
24/07/2007	Astros		Roy Oswalt	chest injury (DTD)
24/07/2007	Brewers		Johnny Estrada	hamstring injury (DTD)
24/07/2007	Devil Rays	Carl Crawford		returned to lineup
24/07/2007	Nationals	Dmitri Young		returned to lineup
24/07/2007	Orioles		Chris Ray (Thomas)	right elbow inflammation (DTD)
24/07/2007	Rangers		Jerry Hairston Jr.	back injury (DTD)
24/07/2007	Rangers	Gerald Laird		returned to lineup
24/07/2007	Rockies		Troy Tulowitzki	illness (DTD)
25/07/2007	Cubs		Mark DeRosa	left hamstring injury (DTD)
25/07/2007	Mets		Carlos Beltran	abdominal injury (DTD)
25/07/2007	Padres		Chris Young (Ryan)	abdominal injury (DTD)
25/07/2007	Red Sox	David Ortiz		returned to lineup
25/07/2007	Tigers		Gary Sheffield	right shoulder injury (DTD)
25/07/2007	Twins	Mike Redmond		returned to lineup
26/07/2007	Dodgers		Derek Lowe	groin injury (DTD)
26/07/2007	Dodgers	Takashi Saito		returned to lineup
26/07/2007	Pirates		Adam LaRoche	food poisoning (DTD)
26/07/2007	Reds		David Ross	finger injury (DTD)
26/07/2007	Rockies	Troy Tulowitzki		returned to lineup
27/07/2007	Brewers	Johnny Estrada		returned to lineup
27/07/2007	Cubs	Mark DeRosa		returned to lineup
27/07/2007	Marlins	Hanley Ramirez		returned to lineup
27/07/2007	Phillies		Aaron Rowand	shoulder injury (DTD)
27/07/2007	Reds	David Ross		returned to lineup
27/07/2007	Rockies		Rodrigo Lopez	right forearm injury (DTD)
27/07/2007	Tigers	Gary Sheffield		returned to lineup
28/07/2007	Astros	Roy Oswalt		returned to lineup
28/07/2007	Athletics		Eric Chavez	back injury (DTD)
28/07/2007	Athletics		Travis Buck	forearm injury (DTD)
28/07/2007	Devil Rays		Carl Crawford	wrist injury (DTD)
28/07/2007	Phillies	Aaron Rowand		returned to lineup
28/07/2007	Pirates	Adam LaRoche		returned to lineup
28/07/2007	Rangers	Jerry Hairston Jr.		returned to lineup
28/07/2007	Red Sox		Dustin Pedroia	sore ribs (DTD)
29/07/2007	Devil Rays	Carl Crawford		returned to lineup
29/07/2007	Mets		Paul Lo Duca	hamstring injury (DTD)
29/07/2007	Red Sox		Mike Timlin	shoulder injury (DTD)
29/07/2007	Red Sox	Dustin Pedroia		returned to lineup
30/07/2007	Athletics	Travis Buck		returned to lineup
31/07/2007	Dodgers		Jeff Kent	hamstring injury (DTD)
31/07/2007	Pirates		Tom Gorzelanny	left shoulder injury (DTD)
01/08/2007	Mets		Ambiorix Burgos	ligament replacement (Tommy John) surgery on right elbow (date approximate)
01/08/2007	Orioles		Chris Ray (Thomas)	ligament replacement (Tommy John) surgery (date approximate)
01/08/2007	Pirates		Xavier Nady	left hamstring injury (DTD)
01/08/2007	Reds		Aaron Harang	back injury (DTD)
02/08/2007	Padres		Brian Giles (S.)	ankle injury (DTD)
02/08/2007	Pirates	Xavier Nady		returned to lineup
03/08/2007	Braves		Willie Harris	left knee injury (DTD)
03/08/2007	Giants		Rich Aurilia	strained right hamstring (DTD)
03/08/2007	Marlins		Josh Johnson (Michael)	ligament replacement ("Tommy John") surgery on right elbow
03/08/2007	Pirates		Xavier Nady	hamstring injury (DTD)
03/08/2007	Red Sox	Mike Timlin		returned to lineup
03/08/2007	Reds		Ryan Freel	knee injury (DTD)
03/08/2007	Tigers		Gary Sheffield	shoulder injury (DTD)
03/08/2007	White Sox		Alex Cintron	stomach ailment (DTD)
03/08/2007	White Sox		Jim Thome	back injury (DTD)
03/08/2007	Yankees		Jorge Posada	left knee injury (DTD)
04/08/2007	Braves	Willie Harris		returned to lineup
04/08/2007	Cardinals		Albert Pujols	right elbow injury (DTD)
04/08/2007	Dodgers	Derek Lowe		returned to lineup
04/08/2007	Padres		Milton Bradley	hamstring injury (DTD)
04/08/2007	Pirates	Xavier Nady		returned to lineup
04/08/2007	White Sox	Jim Thome		returned to lineup
04/08/2007	Yankees	Jorge Posada		returned to lineup
05/08/2007	Braves		Andruw Jones	left elbow injury (DTD)
05/08/2007	Cardinals	Albert Pujols		returned to lineup
05/08/2007	Mets	Paul Lo Duca		returned to lineup
05/08/2007	Padres	Brian Giles (S.)		returned to lineup
06/08/2007	Astros		Stephen Randolph / Steve Randolph	bicep injury (DTD)
06/08/2007	Nationals		Felipe Lopez	right knee injury (DTD)
06/08/2007	Padres		Michael Barrett (Patrick)	head injury (DTD)
06/08/2007	Tigers		Ivan Rodriguez (a)	left ankle injury (DTD)
06/08/2007	Twins		Rondell White	strained right hamstring (DTD)
07/08/2007	Braves	Andruw Jones		returned to lineup
07/08/2007	Cubs		Aramis Ramirez	knee injury (DTD)
07/08/2007	Dodgers		Derek Lowe	hip injury (DTD)
07/08/2007	Dodgers	Jeff Kent		returned to lineup
07/08/2007	Giants		Noah Lowry	left forearm injury (DTD)
07/08/2007	Marlins		Josh Willingham	kidney stones (DTD)
07/08/2007	Pirates	Tom Gorzelanny		returned to lineup
07/08/2007	Tigers	Ivan Rodriguez (a)		returned to lineup
07/08/2007	Twins	Rondell White		returned to lineup
07/08/2007	White Sox	Alex Cintron		returned to lineup
07/08/2007	Yankees		Hideki Matsui	knee injury (DTD)
08/08/2007	Athletics		Mark Kotsay	back injury (DTD)
08/08/2007	Padres	Michael Barrett (Patrick)		returned to lineup
08/08/2007	Padres	Milton Bradley		returned to lineup
08/08/2007	Reds	Aaron Harang		returned to lineup
08/08/2007	Rockies		Willy Taveras	right quadricep injury (DTD)
08/08/2007	Tigers	Gary Sheffield		returned to lineup
08/08/2007	Yankees		Alex Rodriguez (Enmanuel)	calf injury (DTD)
08/08/2007	Yankees	Hideki Matsui		returned to lineup
09/08/2007	Braves		Bob Wickman	forearm injury (DTD)
09/08/2007	Indians		Travis Hafner	knee injury (DTD)
09/08/2007	Marlins	Josh Willingham		returned to lineup
09/08/2007	Nationals		Dmitri Young	hamstring injury (DTD)
10/08/2007	Athletics	Mark Kotsay		returned to lineup
10/08/2007	Rockies	Willy Taveras		returned to lineup
10/08/2007	Yankees		Jorge Posada	neck injury (DTD)
10/08/2007	Yankees	Alex Rodriguez (Enmanuel)		returned to lineup
11/08/2007	Braves	Bob Wickman		returned to lineup
11/08/2007	Dodgers		Jeff Kent	hamstring injury (DTD)
11/08/2007	Dodgers	Derek Lowe		returned to lineup
11/08/2007	Pirates		Xavier Nady	hamstring injury (DTD)
11/08/2007	Rockies		Todd Helton	back injury (DTD)
11/08/2007	Tigers		Placido Polanco	thumb injury (DTD)
12/08/2007	Cardinals		Scott Rolen	shoulder injury (DTD)
12/08/2007	Dodgers	Jeff Kent		returned to lineup
12/08/2007	Rockies	Todd Helton		returned to lineup
12/08/2007	Tigers	Placido Polanco		returned to lineup
13/08/2007	Athletics		Nick Swisher	left hamstring injury (DTD)
13/08/2007	Athletics		Travis Buck	right elbow injury (DTD)
13/08/2007	Blue Jays		Troy Glaus	left foot injury (DTD)
13/08/2007	Pirates		Ryan Doumit	sprained left wrist (DTD)
13/08/2007	Red Sox		Covelli Crisp / Coco Crisp	viral infection (DTD)
13/08/2007	Twins		Jason Kubel	strained right oblique muscle (DTD)
13/08/2007	Yankees	Jorge Posada		returned to lineup
14/08/2007	Angels		Francisco Rodriguez (Jose)	ankle injury (DTD)
14/08/2007	Athletics	Nick Swisher		returned to lineup
14/08/2007	Athletics	Travis Buck		returned to lineup
14/08/2007	Cardinals		Juan Encarnacion	knee injury (DTD)
14/08/2007	Cardinals	Scott Rolen		returned to lineup
14/08/2007	Cubs	Aramis Ramirez		returned to lineup
14/08/2007	Diamondbacks		Chad Tracy (Austin)	right knee injury (DTD)
14/08/2007	Indians	Travis Hafner		returned to lineup
14/08/2007	Mets		Ramon Castro (Abraham)	sore lower back (DTD)
14/08/2007	Nationals	Dmitri Young		returned to lineup
14/08/2007	Red Sox	Covelli Crisp / Coco Crisp		returned to lineup
14/08/2007	Reds		Alex Gonzalez (F.)	right elbow injury (DTD)
14/08/2007	Tigers		Craig Monroe	flu (DTD)
14/08/2007	Tigers		Placido Polanco	flu (DTD)
14/08/2007	White Sox		Bobby Jenks	ankle injury (DTD)
15/08/2007	Astros	Stephen Randolph / Steve Randolph		returned to lineup
15/08/2007	Blue Jays	Troy Glaus		returned to lineup
15/08/2007	Tigers		Ivan Rodriguez (a)	flu (DTD)
15/08/2007	Tigers		Todd Jones	flu (DTD)
16/08/2007	Angels	Francisco Rodriguez (Jose)		returned to lineup
16/08/2007	Mets		Carlos Delgado	knee injury (DTD)
16/08/2007	Mets		Lastings Milledge	flu (DTD)
16/08/2007	Tigers	Ivan Rodriguez (a)		returned to lineup
16/08/2007	Tigers	Todd Jones		returned to lineup
17/08/2007	Cardinals	Juan Encarnacion		returned to lineup
17/08/2007	Marlins		Miguel Olivo	groin injury (DTD)
18/08/2007	Mets	Lastings Milledge		returned to lineup
18/08/2007	Twins	Jason Kubel		returned to lineup
20/08/2007	Marlins	Miguel Olivo		returned to lineup
20/08/2007	Twins		Jason Bartlett	hamstring injury (DTD)
20/08/2007	White Sox	Bobby Jenks		returned to lineup
21/08/2007	Athletics		Donnie Murphy	oblique injury (DTD)
21/08/2007	Marlins		Miguel Olivo	groin injury (DTD)
21/08/2007	Mets	Carlos Delgado		returned to lineup
21/08/2007	Royals		Mark Teahen	elbow injury (DTD)
21/08/2007	Tigers	Placido Polanco		returned to lineup
22/08/2007	Marlins	Miguel Olivo		returned to lineup
22/08/2007	Tigers		Gary Sheffield	shoulder injury (DTD)
22/08/2007	Twins		Joe Mauer	left ankle injury (DTD)
22/08/2007	Twins	Jason Bartlett		returned to lineup
23/08/2007	Twins	Joe Mauer		returned to lineup
25/08/2007	Angels		Desmond Figgins / Chone Figgins	wrist injury (DTD)
25/08/2007	White Sox		Jim Thome	back injury (DTD)
26/08/2007	Braves		Andruw Jones	left knee injury (DTD)
26/08/2007	Braves		Chipper Jones	groin injury (DTD)
26/08/2007	Phillies		Shane Victorino	calf injury (DTD)
26/08/2007	Twins		Joe Mauer	hamstring injury (DTD)
26/08/2007	White Sox	Jim Thome		returned to lineup
26/08/2007	Yankees		Derek Jeter	right knee injury (DTD)
27/08/2007	Angels		Casey Kotchman	finger injury (DTD)
27/08/2007	Braves	Andruw Jones		returned to lineup
27/08/2007	Braves	Chipper Jones		returned to lineup
27/08/2007	Phillies	Shane Victorino		returned to lineup
27/08/2007	White Sox		Scott Podsednik	rib cage injury (DTD)
27/08/2007	Yankees	Derek Jeter		returned to lineup
28/08/2007	Pirates		Jack Wilson	shin injury (DTD)
28/08/2007	Rangers		Jarrod Saltalamacchia	flu (DTD)
29/08/2007	Angels	Casey Kotchman		returned to lineup
29/08/2007	Cardinals		Scott Rolen	shoulder injury (DTD)
29/08/2007	Rangers	Jarrod Saltalamacchia		returned to lineup
29/08/2007	Red Sox		Manny Ramirez (Aristides)	oblique injury (DTD)
31/08/2007	Cubs		Alfonso Soriano	hamstring injury (DTD)
31/08/2007	Mariners		Richie Sexson	hamstring injury (DTD)
31/08/2007	Pirates	Jack Wilson		returned to lineup
01/09/2007	Cubs	Alfonso Soriano		returned to lineup
01/09/2007	Indians		Shin-Soo Choo	surgery on left elbow (date approximate)
02/09/2007	Cardinals		Juan Encarnacion	fractured eye socket (out for season)
02/09/2007	Orioles		Erik Bedard	strained oblique muscle (out indefinitely)
02/09/2007	White Sox	Scott Podsednik		returned to lineup
04/09/2007	Brewers		Damian Miller	calf injury (DTD)
04/09/2007	Cubs		Cliff Floyd	sore back (DTD)
04/09/2007	Marlins		Matt Treanor	bruised left knee (DTD)
04/09/2007	Phillies		Shane Victorino	calf injury (DTD)
04/09/2007	Pirates		Xavier Nady	bruised head (DTD)
04/09/2007	Red Sox		Eric Gagne	right shoulder injury (DTD)
04/09/2007	Twins	Joe Mauer		returned to lineup
05/09/2007	Astros		Craig Biggio	shoulder injury (DTD)
05/09/2007	Athletics		Kiko Calero	right shoulder injury (DTD)
05/09/2007	Cubs	Cliff Floyd		returned to lineup
05/09/2007	Giants		Jack Taschner	left shoulder injury (DTD)
05/09/2007	Marlins		Armando Benitez	sore lower back (DTD)
05/09/2007	Mets		Carlos Delgado	right hip injury (DTD)
05/09/2007	Red Sox		Clay Buchholz	elbow injury (DTD)
05/09/2007	Royals		Ross Gload	knee injury (DTD)
05/09/2007	Twins		Lew Ford	foot injury (DTD)
05/09/2007	Twins		Mike Redmond	finger injury (DTD)
05/09/2007	White Sox		Jermaine Dye	left quadricep injury (DTD)
05/09/2007	Yankees		Luis Vizcaino	right shoulder injury (DTD)
06/09/2007	Angels		Vladimir Guerrero Sr.	right tricep injury (DTD)
06/09/2007	Angels	Desmond Figgins / Chone Figgins		returned to lineup
06/09/2007	Blue Jays		Casey Janssen	ankle injury (DTD)
06/09/2007	Mets		Orlando Hernandez	right foot injury (DTD)
06/09/2007	Nationals		Tim Redding (James)	elbow injury (DTD)
06/09/2007	Pirates		Adam LaRoche	left knee injury (DTD)
06/09/2007	Red Sox	Clay Buchholz		returned to lineup
07/09/2007	Astros	Craig Biggio		returned to lineup
07/09/2007	Cubs		Cliff Floyd	back injury (DTD)
07/09/2007	Diamondbacks		Juan Cruz (Carlos)	right shoulder injury (DTD)
07/09/2007	Diamondbacks		Orlando Hudson	left thumb injury (DTD)
07/09/2007	Giants		Noah Lowry	left elbow injury (DTD)
07/09/2007	Orioles		Corey Patterson	right ankle injury (DTD)
07/09/2007	Orioles		Garrett Olson (Andrew)	forearm injury (DTD)
07/09/2007	Phillies	Shane Victorino		returned to lineup
07/09/2007	Pirates	Adam LaRoche		returned to lineup
07/09/2007	Twins		Joe Mauer	left hamstring injury (DTD)
08/09/2007	Brewers	Damian Miller		returned to lineup
08/09/2007	Cubs	Cliff Floyd		returned to lineup
08/09/2007	Mariners	Richie Sexson		returned to lineup
08/09/2007	White Sox	Jermaine Dye		returned to lineup
09/09/2007	Blue Jays	Casey Janssen		returned to lineup
09/09/2007	Twins	Joe Mauer		returned to lineup
09/09/2007	Yankees		Derek Jeter	knee injury (DTD)
10/09/2007	Astros		Wandy Rodriguez	left thumb injury (DTD)
10/09/2007	Braves		Andruw Jones	illness (DTD)
10/09/2007	Braves		Chipper Jones	oblique injury (DTD)
10/09/2007	Braves		Julio Franco	hamstring injury (DTD)
10/09/2007	Cardinals		Chris Duncan	hernia (DTD)
10/09/2007	Diamondbacks	Juan Cruz (Carlos)		returned to lineup
10/09/2007	Nationals		Brian Schneider	flu (DTD)
10/09/2007	Orioles		Jeremy Guthrie	strained left oblique muscle (DTD)
10/09/2007	Pirates		Jason Bay	right knee injury (DTD)
10/09/2007	Rockies		Elmer Dessens	hamstring injury (DTD)
10/09/2007	Rockies		Kazuo Matsui / Kaz Matsui	hamstring injury (DTD)
10/09/2007	Tigers		Jeremy Bonderman	right elbow injury (DTD)
11/09/2007	Angels	Vladimir Guerrero Sr.		returned to lineup
11/09/2007	Braves	Andruw Jones		returned to lineup
11/09/2007	Mariners		Richie Sexson	left hamstring injury (DTD)
11/09/2007	Mets	Orlando Hernandez		returned to lineup
11/09/2007	Nationals	Brian Schneider		returned to lineup
11/09/2007	Padres		Milton Bradley	strained right oblique muscle (DTD)
11/09/2007	Rangers		C.J. Wilson	rib injury (DTD)
11/09/2007	Rangers		Luis Mendoza (Alonso)	knee injury (DTD)
11/09/2007	Rangers		Scott Feldman	knee injury (DTD)
11/09/2007	Red Sox	Eric Gagne		returned to lineup
11/09/2007	Royals		Neal Musser	finger injury (DTD)
11/09/2007	Tigers		Joel Zumaya	finger injury (DTD)
11/09/2007	Yankees	Derek Jeter		returned to lineup
12/09/2007	Rangers	Luis Mendoza (Alonso)		returned to lineup
12/09/2007	Tigers	Joel Zumaya		returned to lineup
13/09/2007	Astros		Chris Sampson	right elbow inflammation (DTD)
13/09/2007	Astros		Troy Patton	shoulder injury (DTD)
13/09/2007	Cardinals		Gary Bennett	back injury (DTD)
13/09/2007	Cubs		Derrek Lee	right knee injury (DTD)
13/09/2007	Marlins		Cody Ross	hamstring injury (DTD)
13/09/2007	Phillies		Shane Victorino	right calf injury (DTD)
13/09/2007	Rangers	C.J. Wilson		returned to lineup
13/09/2007	Reds		Alex Gonzalez (F.)	left knee injury (DTD)
13/09/2007	Reds		Scott Hatteberg	oblique injury (DTD)
13/09/2007	Yankees		Kyle Farnsworth	neck injury (DTD)
13/09/2007	Yankees		Shelley Duncan	hernia (DTD)
13/09/2007	Yankees	Luis Vizcaino		returned to lineup
14/09/2007	Braves	Chipper Jones		returned to lineup
14/09/2007	Braves	Julio Franco		returned to lineup
14/09/2007	Cubs	Derrek Lee		returned to lineup
14/09/2007	Marlins	Cody Ross		returned to lineup
14/09/2007	Marlins	Matt Treanor		returned to lineup
14/09/2007	Orioles		Danys Baez	right elbow injury (DTD)
14/09/2007	Orioles		Melvin Mora	sore lower back (DTD)
14/09/2007	Twins	Lew Ford		returned to lineup
15/09/2007	Astros	Wandy Rodriguez		returned to lineup
15/09/2007	Cardinals	Chris Duncan		returned to lineup
15/09/2007	Cardinals	Gary Bennett		returned to lineup
15/09/2007	Diamondbacks		Augie Ojeda	back injury (DTD)
15/09/2007	Orioles		Danys Baez	ligament replacement (Tommy John) surgery (date approximate)
15/09/2007	Pirates	Jason Bay		returned to lineup
15/09/2007	Pirates	Xavier Nady		returned to lineup
16/09/2007	Braves		Buddy Carlyle	right elbow injury (DTD)
16/09/2007	Cardinals		David Eckstein	back injury (DTD)
16/09/2007	Diamondbacks	Augie Ojeda		returned to lineup
16/09/2007	Giants		Barry Bonds	strained right oblique muscle (DTD)
16/09/2007	Giants	Jack Taschner		returned to lineup
16/09/2007	Mets		Orlando Hernandez	right foot injury (DTD)
16/09/2007	Nationals		Dmitri Young	neck injury (DTD)
16/09/2007	Orioles	Melvin Mora		returned to lineup
16/09/2007	Rangers		Gerald Laird	knee injury (DTD)
16/09/2007	Reds	Alex Gonzalez (F.)		returned to lineup
16/09/2007	Royals		Mike Sweeney	groin injury (DTD)
17/09/2007	Blue Jays		Scott Downs	right foot injury (DTD)
17/09/2007	Cardinals		Chris Duncan	hernia (out indefinitely)
17/09/2007	Cardinals		Mark Mulder	left shoulder injury (DTD)
17/09/2007	Devil Rays		Carl Crawford	groin injury (DTD)
17/09/2007	Marlins		Josh Willingham	back injury (DTD)
17/09/2007	Nationals	Tim Redding (James)		returned to lineup
17/09/2007	Orioles		Scott Moore (a)	ankle injury (DTD)
17/09/2007	Phillies		Tom Gordon	back injury (DTD)
17/09/2007	Phillies	Shane Victorino		returned to lineup
17/09/2007	Rangers		Hank Blalock	neck injury (DTD)
17/09/2007	Rangers		Jarrod Saltalamacchia	neck injury (DTD)
17/09/2007	Rangers		Kason Gabbard	forearm injury (DTD)
17/09/2007	Red Sox		Kevin Youkilis	wrist injury (DTD)
17/09/2007	Reds		Alex Gonzalez (F.)	left knee injury (DTD)
17/09/2007	Reds		Javier Valentin	back injury (DTD)
17/09/2007	Yankees	Kyle Farnsworth		returned to lineup
17/09/2007	Yankees	Shelley Duncan		returned to lineup
18/09/2007	Blue Jays	Scott Downs		returned to lineup
18/09/2007	Cardinals	David Eckstein		returned to lineup
18/09/2007	Devil Rays		James Shields / Jamie Shields	rest (out for season)
18/09/2007	Diamondbacks		Chad Tracy (Austin)	rest (out for season)
18/09/2007	Dodgers		Eric Hull	groin injury (DTD)
18/09/2007	Marlins	Josh Willingham		returned to lineup
18/09/2007	Padres		Clay Hensley	right shoulder injury (DTD)
18/09/2007	Phillies	Tom Gordon		returned to lineup
18/09/2007	Rangers	Hank Blalock		returned to lineup
18/09/2007	Rangers	Jarrod Saltalamacchia		returned to lineup
18/09/2007	Reds	Javier Valentin		returned to lineup
19/09/2007	Cardinals		Albert Pujols	calf injury (DTD)
19/09/2007	Orioles	Scott Moore (a)		returned to lineup
19/09/2007	Reds	Alex Gonzalez (F.)		returned to lineup
19/09/2007	Rockies	Kazuo Matsui / Kaz Matsui		returned to lineup
20/09/2007	Astros		Hunter Pence	back injury (DTD)
20/09/2007	Blue Jays		Vernon Wells	surgery on left shoulder to repair torn labrum (out indefinitely)
20/09/2007	Dodgers		Jonathan Broxton	right arm injury (DTD)
20/09/2007	Dodgers		Rafael Furcal	sore lower back (DTD)
20/09/2007	Giants		Tim Lincecum	rest (out for season)
20/09/2007	Indians		Edward Mujica	surgery on left knee (DTD)
20/09/2007	Pirates		Jack Wilson	hamstring injury (DTD)
20/09/2007	Rangers	Gerald Laird		returned to lineup
20/09/2007	Red Sox		Hideki Okajima	left arm injury (DTD)
20/09/2007	Reds		Ken Griffey Jr.	left groin injury (DTD)
20/09/2007	Royals	Mike Sweeney		returned to lineup
20/09/2007	White Sox		Alex Cintron	left hand injury (DTD)
21/09/2007	Angels		Gary Matthews Jr.	right ankle injury (DTD)
21/09/2007	Astros	Hunter Pence		returned to lineup
21/09/2007	Cardinals	Albert Pujols		returned to lineup
21/09/2007	Devil Rays		Brendan Harris (a)	arm injury (DTD)
21/09/2007	Devil Rays		Josh Paul	back injury (DTD)
21/09/2007	Mets	Carlos Delgado		returned to lineup
21/09/2007	Padres	Milton Bradley		returned to lineup
21/09/2007	Yankees		Ian Kennedy (a)	back injury (DTD)
22/09/2007	Angels	Gary Matthews Jr.		returned to lineup
22/09/2007	Rockies		Matt Holliday	strained left oblique muscle (DTD)
22/09/2007	White Sox	Alex Cintron		returned to lineup
23/09/2007	Blue Jays		Frank Thomas (Edward)	knee injury (DTD)
23/09/2007	Yankees		Jason Giambi	foot injury (DTD)
24/09/2007	Angels		Kelvim Escobar	right shoulder inflammation (DTD)
24/09/2007	Blue Jays		Scott Downs	back injury (DTD)
24/09/2007	Blue Jays	Frank Thomas (Edward)		returned to lineup
24/09/2007	Brewers		Johnny Estrada	left knee injury (DTD)
24/09/2007	Cardinals		Yadier Molina	surgery on right knee (out indefinitely)
24/09/2007	Dodgers	Jonathan Broxton		returned to lineup
24/09/2007	Nationals		Shawn Hill (a)	forearm injury (out indefinitely)
24/09/2007	Padres		Milton Bradley	torn ACL in right knee (out indefinitely)
24/09/2007	Rangers		Brandon McCarthy	forearm injury (DTD)
24/09/2007	Rockies		Willy Taveras	right quadricep injury (DTD)
24/09/2007	Twins		Joe Mauer	hamstring injury (DTD)
24/09/2007	Twins		Lew Ford	hand injury (DTD)
24/09/2007	Yankees		Roger Clemens	hamstring injury (DTD)
24/09/2007	Yankees	Jason Giambi		returned to lineup
25/09/2007	Athletics		Alan Embree	hamstring injury (DTD)
25/09/2007	Marlins		Cody Ross	hamstring injury (DTD)
25/09/2007	Marlins		Josh Willingham	back injury (DTD)
25/09/2007	Marlins		Kevin Gregg	wrist injury (DTD)
25/09/2007	Red Sox		Covelli Crisp / Coco Crisp	illness (DTD)
25/09/2007	Red Sox	Kevin Youkilis		returned to lineup
25/09/2007	Red Sox	Manny Ramirez (Aristides)		returned to lineup
25/09/2007	Reds		Adam Dunn	right knee injury (DTD)
25/09/2007	Rockies	Matt Holliday		returned to lineup
26/09/2007	Blue Jays	Scott Downs		returned to lineup
26/09/2007	Devil Rays	Josh Paul		returned to lineup
26/09/2007	Giants	Barry Bonds		returned to lineup
26/09/2007	Mariners		Yuniesky Betancourt	elbow injury (DTD)
26/09/2007	Mets	Orlando Hernandez		returned to lineup
26/09/2007	Pirates		Freddy Sanchez	shoulder injury (DTD)
26/09/2007	Rangers	Scott Feldman		returned to lineup
26/09/2007	Twins	Joe Mauer		returned to lineup
27/09/2007	Astros		Lance Berkman	knee injury (DTD)
27/09/2007	Brewers		Ben Sheets	hamstring injury (DTD)
27/09/2007	Cardinals		Jim Edmonds	groin injury (DTD)
27/09/2007	Cardinals		Tyler Johnson (James)	virus (DTD)
27/09/2007	Devil Rays	Brendan Harris (a)		returned to lineup
27/09/2007	Dodgers		Brad Penny	rest (DTD)
27/09/2007	Dodgers		Jeff Kent	leg injury (DTD)
27/09/2007	Giants		Barry Bonds	toe injury (DTD)
27/09/2007	Marlins	Cody Ross		returned to lineup
27/09/2007	Marlins	Kevin Gregg		returned to lineup
27/09/2007	Orioles	Jeremy Guthrie		returned to lineup
27/09/2007	Padres		Milton Bradley	surgery on right knee to repair torn ACL
27/09/2007	Padres		Rob Mackowiak	hernia (DTD)
27/09/2007	Pirates		Nate McLouth	illness (DTD)
27/09/2007	Pirates		Paul Maholm	back injury (DTD)
27/09/2007	Pirates		Shane Youman	blister (DTD)
27/09/2007	Pirates		Shawn Chacon	right elbow inflammation (DTD)
27/09/2007	Pirates	Jack Wilson		returned to lineup
27/09/2007	Red Sox	Hideki Okajima		returned to lineup
27/09/2007	Reds		Josh Hamilton	hamstring injury (DTD)
28/09/2007	Astros		Eric Munson	back injury (DTD)
28/09/2007	Astros	Lance Berkman		returned to lineup
28/09/2007	Blue Jays		Russ Adams	right shoulder injury (DTD)
28/09/2007	Cardinals	Jim Edmonds		returned to lineup
28/09/2007	Cubs		Daryle Ward	thumb injury (DTD)
28/09/2007	Dodgers		Tony Abreu	hernia (DTD)
28/09/2007	Padres		Mike Cameron	right thumb injury (DTD)
28/09/2007	Twins		Carmen Cali	thumb injury (DTD)
29/09/2007	Angels	Kelvim Escobar		returned to lineup
29/09/2007	Blue Jays	Russ Adams		returned to lineup
29/09/2007	Nationals	Dmitri Young		returned to lineup
29/09/2007	Red Sox	Covelli Crisp / Coco Crisp		returned to lineup
29/09/2007	Twins	Lew Ford		returned to lineup
30/09/2007	Astros	Eric Munson		returned to lineup
30/09/2007	Braves	Buddy Carlyle		returned to lineup
30/09/2007	Cardinals	Tyler Johnson (James)		returned to lineup
30/09/2007	Cubs	Daryle Ward		returned to lineup
30/09/2007	Pirates	Nate McLouth		returned to lineup
30/09/2007	Pirates	Shane Youman		returned to lineup
06/10/2007	Yankees	Roger Clemens		returned to lineup
01/12/2007	Orioles		Fernando Cabrera	surgery on right elbow (date approximate)
25/03/2008	Cubs		Scott Eyre	left elbow injury (DTD)
25/03/2008	Diamondbacks		Randy Johnson (David)	surgery on back (DTD)
25/03/2008	Marlins		Mike Rabelo	knee injury (DTD)
25/03/2008	Pirates		Juan Perez (Pablo)	left elbow injury (out indefinitely)
25/03/2008	Red Sox		J.D. Drew	lower back tightness (DTD)
25/03/2008	Red Sox		Mike Timlin	lacerated right ring finger (DTD)
25/03/2008	Red Sox		Sean Casey	stiff neck (DTD)
25/03/2008	Yankees		Andy Pettitte	back spasms (DTD)
26/03/2008	Angels		Kelvim Escobar	tear in right shoulder (out indefinitely)
26/03/2008	Red Sox	Sean Casey		returned to lineup
31/03/2008	Indians		Victor Martinez (Jesus)	left hamstring injury (DTD)
31/03/2008	Nationals		Chad Cordero	right shoulder tendinitis (DTD)
31/03/2008	Royals		David DeJesus	sprained right ankle (DTD)
01/04/2008	Braves		Kelly Johnson	right knee injury (DTD)
01/04/2008	Phillies		Mike Zagurski	ligament replacement (Tommy John) surgery on left elbow
02/04/2008	Blue Jays		Matt Stairs	hip flexor injury (DTD)
02/04/2008	Cardinals		Chris Duncan	hamstring injury (DTD)
02/04/2008	Red Sox	J.D. Drew		returned to lineup
02/04/2008	Yankees		Jorge Posada	right shoulder injury (DTD)
03/04/2008	Blue Jays	Matt Stairs		returned to lineup
03/04/2008	Diamondbacks		Conor Jackson	flu (DTD)
03/04/2008	Indians	Victor Martinez (Jesus)		returned to lineup
03/04/2008	Nationals		Dmitri Young	sore lower back (DTD)
03/04/2008	Tigers		Miguel Cabrera	quadricep injury (DTD)
04/04/2008	Brewers		Tony Gwynn Jr. / Anthony Gwynn	left hamstring injury (DTD)
04/04/2008	Pirates		Freddy Sanchez	right shoulder injury (DTD)
04/04/2008	Pirates		Jack Wilson	calf injury (DTD)
04/04/2008	Reds		Javier Valentin	left hamstring injury (DTD)
04/04/2008	Tigers		Gary Sheffield	finger injury (DTD)
04/04/2008	Tigers	Miguel Cabrera		returned to lineup
04/04/2008	Twins		Brendan Harris (a)	flu (DTD)
04/04/2008	Twins		Kevin Slowey	right bicep injury (DTD)
04/04/2008	Yankees	Jorge Posada		returned to lineup
05/04/2008	Braves	Kelly Johnson		returned to lineup
05/04/2008	Cardinals	Chris Duncan		returned to lineup
05/04/2008	Diamondbacks	Conor Jackson		returned to lineup
05/04/2008	Pirates	Freddy Sanchez		returned to lineup
06/04/2008	Dodgers		Delwyn Young (Rudy)	eye injury (DTD)
06/04/2008	Giants		Aaron Rowand	rib cage injury (DTD)
06/04/2008	Giants		Randy Winn	rib cage injury (right ankle injury per CBC) (DTD)
06/04/2008	Tigers		Placido Polanco	back injury (DTD)
06/04/2008	Tigers	Gary Sheffield		returned to lineup
06/04/2008	Twins	Brendan Harris (a)		returned to lineup
06/04/2008	Yankees		Jason Giambi	groin injury (DTD)
07/04/2008	Astros		Ty Wigginton	left thumb injury (DTD)
07/04/2008	Athletics		Justin Duchscherer	right biceps tendinitis (DTD)
07/04/2008	Athletics		Rich Harden	undisclosed (DTD)
07/04/2008	Dodgers	Delwyn Young (Rudy)		returned to lineup
07/04/2008	Giants	Aaron Rowand		returned to lineup
07/04/2008	Giants	Randy Winn		returned to lineup
07/04/2008	Rays		Cliff Floyd	knee injury (DTD)
07/04/2008	Reds	Javier Valentin		returned to lineup
08/04/2008	Angels		Francisco Rodriguez (Jose)	ankle injury (DTD)
08/04/2008	Tigers	Placido Polanco		returned to lineup
08/04/2008	Yankees		Derek Jeter	quadricep injury (DTD)
08/04/2008	Yankees	Jason Giambi		returned to lineup
09/04/2008	Angels		Howie Kendrick	sprained left ankle (DTD)
09/04/2008	Mets		Luis Castillo (A.)	right knee injury (DTD)
09/04/2008	Phillies		Jimmy Rollins (Calvin)	sprained left ankle (DTD)
09/04/2008	Phillies		Ryan Madson	right shoulder injury (DTD)
09/04/2008	Yankees		Jorge Posada	right shoulder injury (DTD)
10/04/2008	Athletics		Donnie Murphy	right finger injury (DTD)
10/04/2008	Cubs		Jason Marquis	flu (DTD)
10/04/2008	Phillies	Jimmy Rollins (Calvin)		returned to lineup
10/04/2008	Rays		Willy Aybar	hamstring injury (DTD)
10/04/2008	Red Sox		Alex Cora	right elbow injury (DTD)
10/04/2008	Yankees	Jorge Posada		returned to lineup
11/04/2008	Athletics		Travis Buck	shin injury (DTD)
11/04/2008	Athletics	Donnie Murphy		returned to lineup
11/04/2008	Phillies		Jimmy Rollins (Calvin)	left ankle injury (DTD)
11/04/2008	Tigers		Gary Sheffield	finger injury (DTD)
12/04/2008	Angels	Howie Kendrick		returned to lineup
12/04/2008	Athletics	Travis Buck		returned to lineup
12/04/2008	Mets		Jose Reyes (Bernabe)	hamstring injury (DTD)
12/04/2008	Mets	Luis Castillo (A.)		returned to lineup
12/04/2008	Tigers		Carlos Guillen	hamstring injury (DTD)
12/04/2008	Tigers	Gary Sheffield		returned to lineup
12/04/2008	Twins		Adam Everett	right shoulder injury (DTD)
13/04/2008	Angels		Torii Hunter Sr.	toe injury (DTD)
13/04/2008	Angels	Francisco Rodriguez (Jose)		returned to lineup
13/04/2008	Athletics		Ryan Sweeney	quadricep injury (DTD)
13/04/2008	Cubs	Jason Marquis		returned to lineup
13/04/2008	Giants		Aaron Rowand	sore ribs (DTD)
13/04/2008	Mariners		Adrian Beltre	hamstring injury (DTD)
13/04/2008	Padres		Brian Giles (S.)	sore ribs (DTD)
13/04/2008	Pirates		Adam LaRoche	flu (DTD)
13/04/2008	Pirates		Freddy Sanchez	right shoulder injury (DTD)
13/04/2008	Tigers		Placido Polanco	back injury (DTD)
13/04/2008	Twins	Adam Everett		returned to lineup
14/04/2008	Angels		Howie Kendrick	strained left hamstring (DTD)
14/04/2008	Angels	Torii Hunter Sr.		returned to lineup
14/04/2008	Blue Jays		Rod Barajas	groin injury (DTD)
14/04/2008	Braves		Tom Glavine	strained right hamstring (DTD)
14/04/2008	Giants	Aaron Rowand		returned to lineup
14/04/2008	Mariners	Adrian Beltre		returned to lineup
14/04/2008	Pirates	Adam LaRoche		returned to lineup
14/04/2008	Pirates	Freddy Sanchez		returned to lineup
14/04/2008	Royals	David DeJesus		returned to lineup
14/04/2008	Tigers	Carlos Guillen		returned to lineup
14/04/2008	Tigers	Placido Polanco		returned to lineup
14/04/2008	Yankees	Derek Jeter		returned to lineup
15/04/2008	Astros		J.R. Towles	left hand injury (DTD)
15/04/2008	Astros		Wesley Wright	finger injury (DTD)
15/04/2008	Diamondbacks		Mark Reynolds	sore back (DTD)
15/04/2008	Mets	Jose Reyes (Bernabe)		returned to lineup
15/04/2008	Nationals		Paul Lo Duca	right hand injury (DTD)
15/04/2008	Padres	Brian Giles (S.)		returned to lineup
15/04/2008	Phillies	Jimmy Rollins (Calvin)		returned to lineup
15/04/2008	Yankees		Jorge Posada	right shoulder inflammation (DTD)
15/04/2008	Yankees		Jose Molina (B.)	left hamstring injury (DTD)
16/04/2008	Astros	Wesley Wright		returned to lineup
16/04/2008	Athletics	Ryan Sweeney		returned to lineup
16/04/2008	Blue Jays	Rod Barajas		returned to lineup
16/04/2008	Diamondbacks	Mark Reynolds		returned to lineup
16/04/2008	Pirates		Ryan Doumit	flu (DTD)
16/04/2008	Yankees	Jorge Posada		returned to lineup
17/04/2008	Astros	J.R. Towles		returned to lineup
17/04/2008	Mariners		Richie Sexson	right shoulder injury (DTD)
17/04/2008	Phillies		Jimmy Rollins (Calvin)	left ankle injury (DTD)
17/04/2008	Rangers		Hank Blalock	back injury (DTD)
17/04/2008	Rangers		Michael Young (Brian)	calf injury (DTD)
17/04/2008	Red Sox		Covelli Crisp / Coco Crisp	right leg injury (DTD)
17/04/2008	Twins		Adam Everett	hamstring injury (DTD)
18/04/2008	Brewers		Ben Sheets	tightness in right triceps (left game)
18/04/2008	Indians		Travis Hafner	shoulder injury (DTD)
18/04/2008	Mariners	Richie Sexson		returned to lineup
18/04/2008	Pirates	Ryan Doumit		returned to lineup
18/04/2008	Rangers	Hank Blalock		returned to lineup
18/04/2008	Rangers	Michael Young (Brian)		returned to lineup
18/04/2008	Rays		Carlos Pena (Felipe)	right hamstring injury (DTD)
19/04/2008	Blue Jays		Shannon Stewart	groin injury (DTD)
19/04/2008	Indians	Travis Hafner		returned to lineup
19/04/2008	Phillies	Jimmy Rollins (Calvin)		returned to lineup
19/04/2008	Rays	Carlos Pena (Felipe)		returned to lineup
19/04/2008	Tigers		Placido Polanco	hip flexor injury (DTD)
19/04/2008	Yankees	Jose Molina (B.)		returned to lineup
20/04/2008	Athletics		Travis Buck	shin injury (DTD)
20/04/2008	Brewers		Gabe Kapler	shoulder injury (DTD)
20/04/2008	Cubs		Kosuke Fukudome	eye injury (DTD)
20/04/2008	Mets		Brian Schneider	forearm injury (DTD)
20/04/2008	Phillies		Chris Snelling	left knee inflammation (DTD)
20/04/2008	Rays		Jason Bartlett	shoulder injury (DTD)
20/04/2008	Tigers		Gary Sheffield	shoulder injury (DTD)
20/04/2008	Twins		Brian Bass	back injury (DTD)
21/04/2008	Cubs	Kosuke Fukudome		returned to lineup
21/04/2008	Twins		Kevin Slowey	assigned to minors for rehab
22/04/2008	Brewers	Gabe Kapler		returned to lineup
22/04/2008	Cubs		Ryan Theriot	back injury (DTD)
22/04/2008	Mets		Luis Castillo (A.)	right knee injury (DTD)
22/04/2008	Rays	Jason Bartlett		returned to lineup
22/04/2008	Red Sox		Jason Varitek	flu (DTD)
22/04/2008	Red Sox		Josh Beckett	neck injury (DTD)
22/04/2008	Red Sox		Manny Delcarmen	flu (DTD)
22/04/2008	Yankees		Alex Rodriguez (Enmanuel)	quadricep injury (DTD)
23/04/2008	Astros		Michael Bourn	groin injury (DTD)
23/04/2008	Blue Jays		Alex Rios	flu (DTD)
23/04/2008	Blue Jays		Lyle Overbay	ankle injury (DTD)
23/04/2008	Cubs	Ryan Theriot		returned to lineup
23/04/2008	Mets	Brian Schneider		returned to lineup
23/04/2008	Mets	Luis Castillo (A.)		returned to lineup
23/04/2008	Nationals		Chad Cordero	shoulder injury (DTD)
23/04/2008	Rangers		Kason Gabbard	back injury (DTD)
23/04/2008	Red Sox		Daisuke Matsuzaka	flu (DTD)
24/04/2008	Blue Jays	Alex Rios		returned to lineup
24/04/2008	Blue Jays	Lyle Overbay		returned to lineup
24/04/2008	Rangers		Adam Melhuse	right hand injury (DTD)
24/04/2008	Rangers		Luis Mendoza (Alonso)	right shoulder injury (DTD)
24/04/2008	Red Sox	Covelli Crisp / Coco Crisp		returned to lineup
24/04/2008	Red Sox	Manny Delcarmen		returned to lineup
24/04/2008	Royals		Mark Grudzielanek	strained lower back (DTD)
24/04/2008	Tigers		Carlos Guillen	right knee injury (DTD)
24/04/2008	Tigers		Jacque Jones	left knee injury (DTD)
24/04/2008	Tigers	Placido Polanco		returned to lineup
24/04/2008	Twins	Brian Bass		returned to lineup
24/04/2008	Yankees		Brian Bruney	right foot injury (DTD)
25/04/2008	Astros	Michael Bourn		returned to lineup
25/04/2008	Cardinals		Cesar Izturis Sr.	right forearm injury (DTD)
25/04/2008	Mets		Brian Schneider	thumb injury (DTD)
25/04/2008	Red Sox		Bobby Kielty	surgery on left hand (out 4-6 weeks)
25/04/2008	Red Sox	Jason Varitek		returned to lineup
25/04/2008	Tigers	Gary Sheffield		returned to lineup
25/04/2008	Yankees		Kyle Farnsworth	right elbow injury (DTD)
25/04/2008	Yankees	Alex Rodriguez (Enmanuel)		returned to lineup
26/04/2008	Braves		Chipper Jones	back spasms (DTD)
26/04/2008	Cardinals	Cesar Izturis Sr.		returned to lineup
26/04/2008	Diamondbacks		Chris Snyder	flu (DTD)
26/04/2008	Nationals	Chad Cordero		returned to lineup
26/04/2008	Rangers		Hank Blalock	hamstring injury (DTD)
26/04/2008	Red Sox		David Ortiz	bruised right knee (DTD)
26/04/2008	Twins		Carlos Gomez (Argelis)	calf injury (DTD)
26/04/2008	White Sox		Jermaine Dye	groin injury (DTD)
26/04/2008	Yankees	Kyle Farnsworth		returned to lineup
27/04/2008	Braves		Yunel Escobar	finger injury (DTD)
27/04/2008	Cardinals		Cesar Izturis Sr.	forearm injury (DTD)
27/04/2008	Diamondbacks		Justin Upton	hamstring injury (DTD)
27/04/2008	Diamondbacks	Chris Snyder		returned to lineup
27/04/2008	Giants		Bengie Molina	leg injury (DTD)
27/04/2008	Indians		Grady Sizemore	sprained right ankle (DTD)
27/04/2008	Marlins		Mike Jacobs	finger injury (DTD)
27/04/2008	Red Sox	Josh Beckett		returned to lineup
27/04/2008	Yankees		Jorge Posada	right shoulder injury (DTD)
28/04/2008	Braves		John Smoltz	shoulder injury (DTD)
28/04/2008	Cardinals	Cesar Izturis Sr.		returned to lineup
28/04/2008	Diamondbacks	Justin Upton		returned to lineup
28/04/2008	Giants	Bengie Molina		returned to lineup
28/04/2008	Yankees		Alex Rodriguez (Enmanuel)	right quadricep injury (DTD)
29/04/2008	Braves	Chipper Jones		returned to lineup
29/04/2008	Braves	Yunel Escobar		returned to lineup
29/04/2008	Dodgers		Jonathan Broxton	right shoulder inflammation (DTD)
29/04/2008	Indians	Grady Sizemore		returned to lineup
29/04/2008	Marlins	Mike Jacobs		returned to lineup
29/04/2008	Red Sox		Jacoby Ellsbury	groin injury (DTD)
29/04/2008	Red Sox	David Ortiz		returned to lineup
29/04/2008	Royals	Mark Grudzielanek		returned to lineup
29/04/2008	Twins	Carlos Gomez (Argelis)		returned to lineup
29/04/2008	White Sox	Jermaine Dye		returned to lineup
30/04/2008	Braves		Kelly Johnson	back injury (DTD)
30/04/2008	Red Sox	Daisuke Matsuzaka		returned to lineup
30/04/2008	Rockies		Jeff Baker (Glen)	right finger injury (DTD)
30/04/2008	Rockies		Troy Tulowitzki	quadricep injury (DTD)
30/04/2008	White Sox		Paul Konerko	right hand injury (DTD)
01/05/2008	Braves		Peter Moylan	ligament replacement ("Tommy John") surgery on right elbow (date approximate)
01/05/2008	Marlins		Josh Willingham	back injury (DTD)
01/05/2008	Marlins		Matt Lindstrom	back injury (DTD)
01/05/2008	Marlins		Mike Jacobs	finger injury (DTD)
01/05/2008	Nationals		Chad Cordero	shoulder injury (DTD)
01/05/2008	Rangers		Jason Jennings	forearm injury (DTD)
01/05/2008	Rangers		Milton Bradley	hamstring injury (DTD)
01/05/2008	Red Sox		J.D. Drew	quadricep injury (DTD)
02/05/2008	Braves	Kelly Johnson		returned to lineup
02/05/2008	Marlins	Mike Jacobs		returned to lineup
02/05/2008	Orioles		Luis Hernandez (Armando)	left ankle injury (DTD)
02/05/2008	Orioles	Luis Hernandez (Armando)		returned to lineup
02/05/2008	Rangers	Milton Bradley		returned to lineup
02/05/2008	Red Sox	Jacoby Ellsbury		returned to lineup
02/05/2008	Rockies	Jeff Baker (Glen)		returned to lineup
03/05/2008	Cubs		Aramis Ramirez	left wrist injury (DTD)
03/05/2008	Diamondbacks		Orlando Hudson	hamstring injury (DTD)
03/05/2008	Dodgers	Jonathan Broxton		returned to lineup
03/05/2008	Rangers		Ian Kinsler	hamstring injury (DTD)
03/05/2008	Red Sox		Brandon Moss	appendectomy (DTD)
03/05/2008	Red Sox		Covelli Crisp / Coco Crisp	sore left knee (DTD)
03/05/2008	Red Sox	J.D. Drew		returned to lineup
03/05/2008	White Sox	Paul Konerko		returned to lineup
04/05/2008	Angels		Desmond Figgins / Chone Figgins	hamstring injury (DTD)
04/05/2008	Diamondbacks	Orlando Hudson		returned to lineup
04/05/2008	Mets	Brian Schneider		returned to lineup
04/05/2008	Padres		Khalil Greene	eye injury (DTD)
04/05/2008	Red Sox		David Ortiz	knee injury (DTD)
04/05/2008	Red Sox	Covelli Crisp / Coco Crisp		returned to lineup
04/05/2008	Twins		(Timothy) Scott Baker	right groin injury (DTD)
05/05/2008	Rangers	Ian Kinsler		returned to lineup
05/05/2008	Red Sox	David Ortiz		returned to lineup
05/05/2008	White Sox		Joe Crede	migraine headache (DTD)
06/05/2008	Cubs	Aramis Ramirez		returned to lineup
06/05/2008	Diamondbacks		Orlando Hudson	hamstring injury (DTD)
06/05/2008	Giants		Ray Durham	hamstring injury (DTD)
06/05/2008	Indians		Victor Martinez (Jesus)	neck injury (DTD)
06/05/2008	Padres	Khalil Greene		returned to lineup
06/05/2008	Pirates		Tom Gorzelanny	back injury (DTD)
06/05/2008	White Sox	Joe Crede		returned to lineup
07/05/2008	Angels		Casey Kotchman	groin injury (DTD)
07/05/2008	Blue Jays		David Eckstein	hip flexor injury (DTD)
07/05/2008	Blue Jays		John McDonald	right ankle injury (DTD)
07/05/2008	Indians	Victor Martinez (Jesus)		returned to lineup
07/05/2008	Twins	Kevin Slowey		activated from 15-day DL
08/05/2008	Athletics		Chris Denorfia	back injury (DTD)
08/05/2008	Diamondbacks		Conor Jackson	eye injury (DTD)
08/05/2008	Indians		Victor Martinez (Jesus)	neck injury (DTD)
08/05/2008	Marlins		Mike Jacobs	quadricep injury (DTD)
08/05/2008	Marlins	Matt Lindstrom		returned to lineup
08/05/2008	Royals		Jose Guillen (Manuel)	shoulder injury (DTD)
08/05/2008	Twins		Nick Punto	left hamstring injury (DTD)
09/05/2008	Angels	Casey Kotchman		returned to lineup
09/05/2008	Braves		Buddy Carlyle	neck injury (DTD)
09/05/2008	Diamondbacks	Conor Jackson		returned to lineup
09/05/2008	Indians	Victor Martinez (Jesus)		returned to lineup
09/05/2008	Royals	Jose Guillen (Manuel)		returned to lineup
10/05/2008	Mets		Angel Pagan	bruised left shoulder (DTD)
10/05/2008	Pirates	Tom Gorzelanny		returned to lineup
10/05/2008	Rangers		Kevin Millwood	strained right groin (DTD)
10/05/2008	Reds		Brandon Phillips	calf injury (DTD)
10/05/2008	Twins		Brendan Harris (a)	right hamstring injury (DTD)
11/05/2008	Giants	Ray Durham		returned to lineup
11/05/2008	Mariners		Jose Vidro	back spasms (DTD)
11/05/2008	Mets	Angel Pagan		returned to lineup
11/05/2008	Orioles		Brian Roberts	bruised left foot (DTD)
11/05/2008	Orioles		Ramon Hernandez (Jose)	left wrist injury (DTD)
11/05/2008	Red Sox		Julio Lugo	concussion (DTD)
11/05/2008	Reds	Brandon Phillips		returned to lineup
12/05/2008	Braves		Mark Teixeira	back injury (DTD)
12/05/2008	Mariners	Jose Vidro		returned to lineup
12/05/2008	Marlins	Mike Jacobs		returned to lineup
12/05/2008	Mets		Luis Castillo (A.)	strained left quadriceps (DTD)
12/05/2008	Pirates		Jose Bautista (Antonio)	right hand injury (DTD)
12/05/2008	Red Sox		Jacoby Ellsbury	knee injury (DTD)
12/05/2008	Twins	Brendan Harris (a)		returned to lineup
13/05/2008	Diamondbacks	Orlando Hudson		returned to lineup
13/05/2008	Orioles		Melvin Mora	right shoulder injury (DTD)
13/05/2008	Orioles	Brian Roberts		returned to lineup
13/05/2008	Pirates	Jose Bautista (Antonio)		returned to lineup
13/05/2008	Rangers		Milton Bradley	right shoulder injury (DTD)
13/05/2008	Red Sox	Jacoby Ellsbury		returned to lineup
13/05/2008	Reds		Jeff Keppinger	kneecap injury (DTD)
14/05/2008	Braves	Mark Teixeira		returned to lineup
14/05/2008	Mariners		Jose Vidro	back spasms (DTD)
14/05/2008	Nationals		Nick Johnson (a)	right wrist injury (DTD)
14/05/2008	Red Sox		Covelli Crisp / Coco Crisp	headache (DTD)
15/05/2008	Astros		Ty Wigginton	rib injury (DTD)
15/05/2008	Athletics		Mark Ellis	hamstring injury (DTD)
15/05/2008	Braves		Chipper Jones	groin injury (DTD)
15/05/2008	Cardinals		Jason Isringhausen	hip inijury (DTD)
15/05/2008	Cubs		Daryle Ward	herniated disc in back (DTD)
15/05/2008	Diamondbacks		Conor Jackson	right hamstring injury (DTD)
15/05/2008	Dodgers		Blake DeWitt	back injury (DTD)
15/05/2008	Mets		Scott Schoeneweis	illness (DTD)
15/05/2008	Mets	Luis Castillo (A.)		returned to lineup
15/05/2008	Orioles	Ramon Hernandez (Jose)		returned to lineup
16/05/2008	Astros	Ty Wigginton		returned to lineup
16/05/2008	Braves	Chipper Jones		returned to lineup
16/05/2008	Diamondbacks	Conor Jackson		returned to lineup
16/05/2008	Mariners	Jose Vidro		returned to lineup
16/05/2008	Orioles	Melvin Mora		returned to lineup
16/05/2008	Phillies		Carlos Ruiz (a)	stomach ailment (DTD)
16/05/2008	Rangers	Milton Bradley		returned to lineup
16/05/2008	Rockies		Matt Holliday	back injury (DTD)
17/05/2008	Blue Jays		Kevin Mench	bruised right knee (DTD)
17/05/2008	Dodgers	Blake DeWitt		returned to lineup
17/05/2008	Mariners		Jose Vidro	sore back (DTD)
17/05/2008	Red Sox	Covelli Crisp / Coco Crisp		returned to lineup
17/05/2008	Red Sox	Julio Lugo		returned to lineup
17/05/2008	Rockies	Matt Holliday		returned to lineup
17/05/2008	Twins		Carlos Gomez (Argelis)	wrist injury (DTD)
17/05/2008	White Sox		Juan Uribe	left hamstring injury (DTD)
18/05/2008	Cardinals		Rick Ankiel	right shoulder injury (DTD)
18/05/2008	Mariners	Jose Vidro		returned to lineup
18/05/2008	Mets	Scott Schoeneweis		returned to lineup
18/05/2008	Phillies	Carlos Ruiz (a)		returned to lineup
18/05/2008	Rays		Jason Bartlett	flu (DTD)
18/05/2008	Royals		Joey Gathright	sore left shoulder (DTD)
18/05/2008	Twins	Carlos Gomez (Argelis)		returned to lineup
19/05/2008	Dodgers		Andruw Jones	right knee injury (DTD)
19/05/2008	Nationals		Shawn Hill (a)	right elbow inflammation (DTD)
19/05/2008	Padres		Jake Peavy	sore right elbow (DTD)
19/05/2008	Rays	Jason Bartlett		returned to lineup
19/05/2008	Red Sox		Hideki Okajima	left wrist injury (DTD)
20/05/2008	Red Sox	Hideki Okajima		returned to lineup
21/05/2008	Braves		Yunel Escobar	right knee injury (DTD)
21/05/2008	Brewers		Eric Gagne	shoulder injury (DTD)
21/05/2008	Cardinals	Rick Ankiel		returned to lineup
21/05/2008	Mets		Ryan Church	concussion (DTD)
21/05/2008	Rangers		Thomas Diamond	assigned to minors for rehab
21/05/2008	Rays		Troy Percival	hamstring injury (DTD)
21/05/2008	Red Sox		J.D. Drew	knee injury (DTD)
21/05/2008	Rockies		Brad Hawpe	right hamstring injury (DTD)
21/05/2008	Royals	Joey Gathright		returned to lineup
22/05/2008	Angels		Desmond Figgins / Chone Figgins	leg injury (DTD)
22/05/2008	Angels		Joe Saunders	flu (DTD)
22/05/2008	Blue Jays	Kevin Mench		returned to lineup
22/05/2008	Mets	Ryan Church		returned to lineup
22/05/2008	Padres		Chris Young (Ryan)	fractured nose (DTD)
22/05/2008	Rangers		Frank Catalanotto	back injury (DTD)
22/05/2008	Red Sox	J.D. Drew		returned to lineup
22/05/2008	Yankees		Chien-Ming Wang	calf injury (DTD)
23/05/2008	Angels	Joe Saunders		returned to lineup
23/05/2008	Athletics	Mark Ellis		returned to lineup
23/05/2008	Blue Jays		Matt Stairs	stiff neck (DTD)
23/05/2008	Braves	Yunel Escobar		returned to lineup
23/05/2008	Dodgers	Andruw Jones		returned to lineup
23/05/2008	Indians		Victor Martinez (Jesus)	finger injury (DTD)
23/05/2008	Phillies		Jayson Werth	right oblique injury (DTD)
23/05/2008	Rays	Troy Percival		returned to lineup
23/05/2008	Reds		Edwin Encarnacion	illness (DTD)
23/05/2008	White Sox		Paul Konerko	right hand injury (DTD)
24/05/2008	Mets		Ryan Church	concussion (DTD)
24/05/2008	Rockies		Garrett Atkins	stiff neck (DTD)
24/05/2008	Rockies		Willy Taveras	bruised right knee (DTD)
25/05/2008	Angels		Reggie Willits	finger injury (DTD)
25/05/2008	Blue Jays	Matt Stairs		returned to lineup
25/05/2008	Braves		Chipper Jones	back spasms (DTD)
25/05/2008	Indians	Victor Martinez (Jesus)		returned to lineup
25/05/2008	Mets	Ryan Church		returned to lineup
25/05/2008	Reds	Edwin Encarnacion		returned to lineup
25/05/2008	Yankees	Chien-Ming Wang		returned to lineup
26/05/2008	Braves		Mark Kotsay	back injury (DTD)
26/05/2008	Braves	Chipper Jones		returned to lineup
26/05/2008	Diamondbacks		Augie Ojeda	groin injury (DTD)
26/05/2008	Nationals		Ryan Zimmerman (Wallace)	left shoulder injury (DTD)
26/05/2008	Red Sox		Kevin Youkilis	right hand injury (DTD)
26/05/2008	Rockies	Willy Taveras		returned to lineup
26/05/2008	White Sox	Paul Konerko		returned to lineup
27/05/2008	Angels	Reggie Willits		returned to lineup
27/05/2008	Cardinals		Joel Pineiro	right groin injury (DTD)
27/05/2008	Dodgers		Jeff Kent	back injury (DTD)
27/05/2008	Indians		Travis Hafner	right shoulder injury (DTD)
27/05/2008	Mets		Ryan Church	concussion (DTD)
27/05/2008	Nationals	Shawn Hill (a)		returned to lineup
27/05/2008	Phillies		Pat Burrell	neck injury (DTD)
27/05/2008	Rangers	Frank Catalanotto		returned to lineup
27/05/2008	Rockies	Garrett Atkins		returned to lineup
28/05/2008	Athletics		Frank Thomas (Edward)	right quadricep injury (DTD)
28/05/2008	Phillies	Pat Burrell		returned to lineup
28/05/2008	Red Sox		Daisuke Matsuzaka	right shoulder inflammation (DTD)
28/05/2008	Red Sox	Kevin Youkilis		returned to lineup
29/05/2008	Dodgers	Jeff Kent		returned to lineup
29/05/2008	Giants		Rich Aurilia	kidney stones (DTD)
29/05/2008	Royals		Mark Grudzielanek	back injury (DTD)
30/05/2008	Blue Jays		Aaron Hill	concussion (DTD)
30/05/2008	Rangers		Milton Bradley	dizziness (DTD)
30/05/2008	Red Sox		J.D. Drew	vertigo (DTD)
31/05/2008	Mets		Ramon Castro (Abraham)	left elbow injury (DTD)
31/05/2008	Nationals		Jesus Flores	headache (DTD)
31/05/2008	Rangers	Milton Bradley		returned to lineup
31/05/2008	Red Sox	J.D. Drew		returned to lineup
31/05/2008	Royals	Mark Grudzielanek		returned to lineup
01/06/2008	Diamondbacks		Conor Jackson	right quadricep injury (DTD)
01/06/2008	Giants	Rich Aurilia		returned to lineup
01/06/2008	Mets	Ryan Church		returned to lineup
01/06/2008	Nationals	Jesus Flores		returned to lineup
01/06/2008	Phillies		Carlos Ruiz (a)	left hand injury (DTD)
01/06/2008	Pirates		Jack Wilson	sore left knee (DTD)
01/06/2008	Red Sox		David Ortiz	sprained left wrist (DTD)
02/06/2008	Angels		Vladimir Guerrero Sr.	right knee injury (DTD)
02/06/2008	Braves		Blaine Boyer	right knee injury (DTD)
02/06/2008	Diamondbacks	Augie Ojeda		returned to lineup
02/06/2008	Indians		Jake Westbrook	right elbow inflammation (DTD)
02/06/2008	Mets	Ramon Castro (Abraham)		returned to lineup
02/06/2008	Pirates	Jack Wilson		returned to lineup
02/06/2008	Reds		Ken Griffey Jr.	knee injury (DTD)
03/06/2008	Phillies	Carlos Ruiz (a)		returned to lineup
03/06/2008	Reds	Ken Griffey Jr.		returned to lineup
03/06/2008	Twins		Nick Punto	hamstring injury (DTD)
04/06/2008	Braves	Blaine Boyer		returned to lineup
04/06/2008	Twins	Nick Punto		returned to lineup
05/06/2008	Indians		Asdrubal Cabrera	hip injury (DTD)
05/06/2008	White Sox		Joe Crede	right wrist injury (DTD)
06/06/2008	Angels		Scot Shields	rib injury (DTD)
06/06/2008	Angels	Vladimir Guerrero Sr.		returned to lineup
06/06/2008	Cardinals		Rick Ankiel	right knee injury (DTD)
06/06/2008	Cardinals		Todd Wellemeyer	right elbow inflammation (DTD)
06/06/2008	Cubs		Geovany Soto	finger injury (DTD)
06/06/2008	Indians	Asdrubal Cabrera		returned to lineup
06/06/2008	Rangers		Michael Young (Brian)	finger injury (DTD)
06/06/2008	Red Sox		Jacoby Ellsbury	wrist injury (DTD)
06/06/2008	Red Sox		Manny Ramirez (Aristides)	hamstring injury (DTD)
06/06/2008	White Sox	Joe Crede		returned to lineup
07/06/2008	Cubs	Geovany Soto		returned to lineup
07/06/2008	Diamondbacks	Conor Jackson		returned to lineup
07/06/2008	Dodgers		Mark Sweeney	hamstring injury (DTD)
07/06/2008	Giants		Aaron Rowand	right quadricep injury (DTD)
07/06/2008	Nationals		Dmitri Young	flu (DTD)
07/06/2008	Rangers	Michael Young (Brian)		returned to lineup
07/06/2008	Red Sox	Jacoby Ellsbury		returned to lineup
07/06/2008	Red Sox	Manny Ramirez (Aristides)		returned to lineup
08/06/2008	Angels	Scot Shields		returned to lineup
08/06/2008	Braves		Chipper Jones	right quadriceps injury (DTD)
08/06/2008	Brewers		Rickie Weeks Jr.	sore left knee (DTD)
08/06/2008	Dodgers	Mark Sweeney		returned to lineup
08/06/2008	Giants	Aaron Rowand		returned to lineup
08/06/2008	Mets		Ryan Church	post-concussion (DTD)
08/06/2008	Rangers		Josh Hamilton	viral infection (DTD)
08/06/2008	Rangers		Michael Young (Brian)	groin injury (DTD)
08/06/2008	Red Sox		Jacoby Ellsbury	wrist injury (DTD)
08/06/2008	Twins		Alexi Casilla	back injury (DTD)
09/06/2008	Cardinals	Rick Ankiel		returned to lineup
09/06/2008	Nationals	Dmitri Young		returned to lineup
09/06/2008	Twins	Alexi Casilla		returned to lineup
10/06/2008	Braves	Chipper Jones		returned to lineup
10/06/2008	Rangers	Josh Hamilton		returned to lineup
10/06/2008	Rangers	Michael Young (Brian)		returned to lineup
10/06/2008	Red Sox	Jacoby Ellsbury		returned to lineup
11/06/2008	Angels		Garret Anderson	right knee injury (DTD)
11/06/2008	Braves		Jair Jurrjens	right ankle injury (DTD)
11/06/2008	Cubs		Alfonso Soriano	fractured left hand (DTD)
11/06/2008	Mets		Moises Alou	calf injury (DTD)
13/06/2008	Angels	Garret Anderson		returned to lineup
13/06/2008	Braves		Chipper Jones	eye injury (DTD)
13/06/2008	Braves		Rafael Soriano	right elbow inflammationinjury (DTD)
13/06/2008	Brewers		J.J. Hardy	rotator cuff injury (DTD)
13/06/2008	Cardinals	Todd Wellemeyer		returned to lineup
13/06/2008	Orioles		Oscar Salazar	leg injury (DTD)
13/06/2008	Red Sox		Jason Varitek	throat injury (DTD)
14/06/2008	Braves	Chipper Jones		returned to lineup
14/06/2008	Orioles	Oscar Salazar		returned to lineup
14/06/2008	Padres		Scott Hairston	hyper-extended elbow (DTD)
14/06/2008	Red Sox		Julio Lugo	stomach virus (DTD)
15/06/2008	Astros		Lance Berkman	left leg injury (DTD)
15/06/2008	Padres		Brian Giles (S.)	sore left shoulder (DTD)
15/06/2008	Pirates		Xavier Nady	left shoulder injury (DTD)
15/06/2008	Red Sox		Manny Ramirez (Aristides)	hamstring injury (DTD)
15/06/2008	Red Sox	Jason Varitek		returned to lineup
15/06/2008	Red Sox	Julio Lugo		returned to lineup
15/06/2008	White Sox		Carlos Quentin	thumb injury (DTD)
15/06/2008	White Sox		Paul Konerko	left oblique injury (DTD)
16/06/2008	Braves	Jair Jurrjens		returned to lineup
16/06/2008	Red Sox		Kevin Youkilis	back injury (DTD)
16/06/2008	Red Sox	Manny Ramirez (Aristides)		returned to lineup
16/06/2008	Twins		(Robert) Nick Blackburn	right elbow injury (DTD)
16/06/2008	Yankees		Chien-Ming Wang	foot injury (DTD)
17/06/2008	Astros	Lance Berkman		returned to lineup
17/06/2008	Cardinals		Todd Wellemeyer	right elbow inflammation (DTD)
17/06/2008	Cardinals		Yadier Molina	concussion (DTD)
17/06/2008	Dodgers		Hiroki Kuroda	right shoulder injury (DTD)
17/06/2008	Padres		Kevin Kouzmanoff	back injury (DTD)
17/06/2008	Padres		Paul McAnulty	sore lower back (DTD)
17/06/2008	Padres	Brian Giles (S.)		returned to lineup
17/06/2008	White Sox	Carlos Quentin		returned to lineup
18/06/2008	Brewers	J.J. Hardy		returned to lineup
18/06/2008	Cubs		Reed Johnson	back spasms (DTD)
18/06/2008	Padres	Paul McAnulty		returned to lineup
18/06/2008	Padres	Scott Hairston		returned to lineup
18/06/2008	Pirates		Ryan Doumit	concussion (DTD)
18/06/2008	Rangers		Joaquin Benoit	right shoulder inflammation (DTD)
18/06/2008	Rangers		Milton Bradley	quadricep injury (DTD)
18/06/2008	Red Sox		Manny Ramirez (Aristides)	hamstring injury (DTD)
18/06/2008	Reds		Ken Griffey Jr.	illness (DTD)
18/06/2008	Tigers		Brandon Inge	oblique injury (DTD)
18/06/2008	Yankees		Hideki Matsui	left knee injury (DTD)
20/06/2008	Cardinals	Yadier Molina		returned to lineup
20/06/2008	Cubs		Carlos Zambrano	right shoulder injury (DTD)
20/06/2008	Cubs		Jim Edmonds	left foot injury (DTD)
20/06/2008	Mariners		Brandon Morrow	back spasms (DTD)
20/06/2008	Mets		Luis Castillo (A.)	left wrist injury (DTD)
20/06/2008	Rangers	Joaquin Benoit		returned to lineup
20/06/2008	Rangers	Milton Bradley		returned to lineup
20/06/2008	Red Sox	Kevin Youkilis		returned to lineup
20/06/2008	Red Sox	Manny Ramirez (Aristides)		returned to lineup
20/06/2008	Reds	Ken Griffey Jr.		returned to lineup
20/06/2008	Yankees	Hideki Matsui		returned to lineup
21/06/2008	Cubs	Jim Edmonds		returned to lineup
21/06/2008	Mets	Luis Castillo (A.)		returned to lineup
21/06/2008	Tigers	Brandon Inge		returned to lineup
21/06/2008	Twins	(Robert) Nick Blackburn		returned to lineup
22/06/2008	Angels		Maicer Izturis	hamstring injury (DTD)
22/06/2008	Braves		Chipper Jones	strained right quadriceps (DTD)
22/06/2008	Braves		Yunel Escobar	hip flexor (DTD)
22/06/2008	Brewers		Mike Cameron	toe injury (DTD)
22/06/2008	Mariners		Adrian Beltre	finger injury (DTD)
22/06/2008	Marlins		Alfredo Amezaga	left groin injury (DTD)
22/06/2008	Mets		Brian Schneider	finger injury (DTD)
22/06/2008	Mets		Luis Castillo (A.)	general soreness (DTD)
22/06/2008	Nationals		Aaron Boone	sore left knee (DTD)
22/06/2008	Rangers		Milton Bradley	strained left quadriceps (DTD)
22/06/2008	Twins		Matt Macri	strained left calf (DTD)
23/06/2008	Braves	Yunel Escobar		returned to lineup
23/06/2008	Brewers	Mike Cameron		returned to lineup
23/06/2008	Mariners		Jose Vidro	cheekbone injury (DTD)
23/06/2008	Mariners	Adrian Beltre		returned to lineup
23/06/2008	Mets	Luis Castillo (A.)		returned to lineup
23/06/2008	Royals		Mark Grudzielanek	back injury (DTD)
24/06/2008	Braves	Chipper Jones		returned to lineup
24/06/2008	Mets	Brian Schneider		returned to lineup
24/06/2008	Padres	Kevin Kouzmanoff		returned to lineup
24/06/2008	Pirates	Ryan Doumit		returned to lineup
24/06/2008	Rangers	Milton Bradley		returned to lineup
25/06/2008	Braves		Yunel Escobar	left shoulder injury (DTD)
25/06/2008	Mariners		Erik Bedard	back spasms (DTD)
25/06/2008	Mariners	Brandon Morrow		returned to lineup
25/06/2008	Mariners	Jose Vidro		returned to lineup
25/06/2008	Nationals	Aaron Boone		returned to lineup
25/06/2008	Orioles		Brian Burres	illness (DTD)
25/06/2008	Rangers		Josh Hamilton	left knee injury (DTD)
25/06/2008	White Sox		Joe Crede	back injury (DTD)
25/06/2008	Yankees		Johnny Damon	foot injury (DTD)
25/06/2008	Nationals		Shawn Hill (a)	forearm injury (DTD)
26/06/2008	Cardinals	Todd Wellemeyer		returned to lineup
26/06/2008	Cubs		Kosuke Fukudome	calf injury (DTD)
26/06/2008	Orioles	Brian Burres		returned to lineup
26/06/2008	Padres		Carlos Guevara	right leg injury (DTD)
26/06/2008	Rangers	Josh Hamilton		returned to lineup
26/06/2008	Reds		Edwin Encarnacion	back spasms (DTD)
26/06/2008	White Sox	Joe Crede		returned to lineup
27/06/2008	Cubs	Kosuke Fukudome		returned to lineup
27/06/2008	Padres	Carlos Guevara		returned to lineup
27/06/2008	Pirates	Xavier Nady		returned to lineup
27/06/2008	Royals	Mark Grudzielanek		returned to lineup
27/06/2008	Yankees	Johnny Damon		returned to lineup
28/06/2008	Angels	Maicer Izturis		returned to lineup
29/06/2008	Athletics		Eric Chavez	right shoulder injury (DTD)
29/06/2008	Athletics		Ryan Sweeney	sprained left ankle (DTD)
29/06/2008	Braves		Chipper Jones	strained right quadriceps (DTD)
29/06/2008	Braves		Omar Infante	strained right hamstring (DTD)
29/06/2008	Mariners	Erik Bedard		returned to lineup
29/06/2008	Marlins		Dan Uggla	sprained left ankle (DTD)
29/06/2008	Marlins	Alfredo Amezaga		returned to lineup
29/06/2008	Reds	Edwin Encarnacion		returned to lineup
30/06/2008	Athletics	Eric Chavez		returned to lineup
30/06/2008	Athletics	Ryan Sweeney		returned to lineup
30/06/2008	Dodgers		Matt Kemp	eye injury (DTD)
30/06/2008	Pirates		Nate McLouth	sore left knee (DTD)
30/06/2008	Royals		David DeJesus	bruised ribs (DTD)
01/07/2008	Astros		Jose Valverde	finger injury (DTD)
01/07/2008	Blue Jays		Dustin McGowan	surgery on right shoulder (date approximate)
01/07/2008	Braves	Chipper Jones		returned to lineup
01/07/2008	Braves	Omar Infante		returned to lineup
01/07/2008	Brewers		Rickie Weeks Jr.	stomach virus (DTD)
01/07/2008	Diamondbacks		Juan Cruz (Carlos)	oblique injury (DTD)
01/07/2008	Dodgers	Matt Kemp		returned to lineup
01/07/2008	Mariners		Miguel Batista	sore lower back (out indefinitely)
01/07/2008	Pirates	Nate McLouth		returned to lineup
01/07/2008	Rangers		Eddie Guardado	left shoulder inflammation (DTD)
02/07/2008	Braves	Yunel Escobar		returned to lineup
02/07/2008	Brewers	Rickie Weeks Jr.		returned to lineup
02/07/2008	Diamondbacks		Micah Owings	sore lower back (DTD)
02/07/2008	Royals	David DeJesus		returned to lineup
03/07/2008	Astros		Roy Oswalt	strained abductor muscle (DTD)
03/07/2008	Athletics		Bobby Crosby	strained left hamstring (DTD)
03/07/2008	Brewers		Ryan Braun (J.)	hand injury (DTD)
03/07/2008	Diamondbacks	Juan Cruz (Carlos)		returned to lineup
03/07/2008	Padres		Michael Barrett (Patrick)	broken nose (DTD)
03/07/2008	Royals		Joey Gathright	strained left shoulder (DTD)
04/07/2008	Brewers	Ryan Braun (J.)		returned to lineup
04/07/2008	Diamondbacks	Micah Owings		returned to lineup
04/07/2008	Rangers	Eddie Guardado		returned to lineup
04/07/2008	Reds		Aaron Harang	forearm injury (DTD)
05/07/2008	Astros	Jose Valverde		returned to lineup
05/07/2008	Athletics		Carlos Gonzalez (Eduardo)	hamstring injury (DTD)
05/07/2008	Mariners	Miguel Batista		returned to lineup
05/07/2008	Rockies		Willy Taveras	quadricep injury (DTD)
05/07/2008	Royals	Joey Gathright		returned to lineup
05/07/2008	Yankees		Johnny Damon	sprained left shoulder (DTD)
05/07/2008	Yankees		Jorge Posada	illness (DTD)
06/07/2008	Mets		Ryan Church	dizziness (DTD)
06/07/2008	Rangers		Jarrod Saltalamacchia	strained right groin (DTD)
06/07/2008	Rangers		Michael Young (Brian)	left groin injury (DTD)
06/07/2008	Rockies	Willy Taveras		returned to lineup
06/07/2008	Yankees	Jorge Posada		returned to lineup
07/07/2008	Athletics	Carlos Gonzalez (Eduardo)		returned to lineup
07/07/2008	Orioles		Adam Loewen	left elbow injury (DTD)
07/07/2008	Phillies		Rudy Seanez	back spasms (DTD)
07/07/2008	Rangers		Eric Hurley	hamstring injury (DTD)
07/07/2008	Rangers		Vicente Padilla	right thumb injury (DTD)
07/07/2008	Rangers	Michael Young (Brian)		returned to lineup
07/07/2008	Royals		Jose Guillen (Manuel)	body soreness (DTD)
07/07/2008	Royals		Mark Grudzielanek	body soreness (DTD)
07/07/2008	White Sox		Bobby Jenks	left shoulder injury (DTD)
08/07/2008	Giants		Tyler Walker	right knee injury (DTD)
08/07/2008	Nationals		Aaron Boone	strained left calf(DTD)
08/07/2008	Rangers	Jarrod Saltalamacchia		returned to lineup
08/07/2008	Reds	Aaron Harang		returned to lineup
08/07/2008	Rockies		Ryan Spilborghs	placed on 15-day DL with strained left oblique
08/07/2008	Royals	Jose Guillen (Manuel)		returned to lineup
08/07/2008	Royals	Mark Grudzielanek		returned to lineup
09/07/2008	Diamondbacks		Justin Upton	oblique injury (DTD)
09/07/2008	Mariners		Erik Bedard	left shoulder injury (DTD)
09/07/2008	Padres		Brian Giles (S.)	right hamstring injury (DTD)
09/07/2008	Rangers		Kevin Millwood	groin injury (DTD)
09/07/2008	Red Sox		J.D. Drew	back injury (DTD)
10/07/2008	Marlins	Dan Uggla		returned to lineup
10/07/2008	Reds		Aaron Harang	forearm injury (DTD)
10/07/2008	Rockies		Jeff Baker (Glen)	right wrist injury (DTD)
10/07/2008	Tigers		Edgar Renteria	strained left hamstring (DTD)
11/07/2008	Astros	Roy Oswalt		returned to lineup
11/07/2008	Athletics		Ryan Sweeney	finger injury (DTD)
11/07/2008	Braves		Yunel Escobar	left shoulder injury (DTD)
11/07/2008	Giants	Tyler Walker		returned to lineup
11/07/2008	Nationals		Wily Mo Pena	left shoulder injury (DTD)
11/07/2008	Phillies	Rudy Seanez		returned to lineup
11/07/2008	Rangers		Milton Bradley	left knee injury (DTD)
11/07/2008	Red Sox		Covelli Crisp / Coco Crisp	forearm injury (DTD)
11/07/2008	Red Sox		Julio Lugo	quadricep injury (DTD)
11/07/2008	Rockies	Jeff Baker (Glen)		returned to lineup
12/07/2008	Mets		Damion Easley	quadricep injury (DTD)
12/07/2008	Nationals		Dmitri Young	back injury (DTD)
12/07/2008	Nationals	Wily Mo Pena		returned to lineup
12/07/2008	Rangers	Kevin Millwood		returned to lineup
12/07/2008	Rangers	Milton Bradley		returned to lineup
12/07/2008	Red Sox	Covelli Crisp / Coco Crisp		returned to lineup
12/07/2008	Red Sox	J.D. Drew		returned to lineup
12/07/2008	Twins		Nick Punto	finger injury (DTD)
13/07/2008	Giants		Randy Winn	right knee injury (DTD)
13/07/2008	Marlins		Hanley Ramirez	right shoulder injury (DTD)
13/07/2008	Mets	Damion Easley		returned to lineup
13/07/2008	Nationals		Wily Mo Pena	left shoulder injury (DTD)
13/07/2008	Pirates		Adam LaRoche	thumb injury (DTD)
13/07/2008	Rays		Carl Crawford	hamstring injury (DTD)
13/07/2008	Rockies		Willy Taveras	quadricep injury (DTD)
13/07/2008	White Sox		A.J. Pierzynski	left leg injury (DTD)
17/07/2008	Astros		Roy Oswalt	hip injury (DTD)
17/07/2008	Dodgers		Takashi Saito	right elbow injury (DTD)
17/07/2008	Mets		Pedro Martinez (Jaime)	groin and right shoulder injuries (DTD)
17/07/2008	Padres	Brian Giles (S.)		returned to lineup
17/07/2008	Pirates		John Grabow	left arm injury (DTD)
17/07/2008	Pirates	Adam LaRoche		returned to lineup
17/07/2008	Reds		Levi Burton / Jared Burton	arm injury (DTD)
17/07/2008	Rockies	Willy Taveras		returned to lineup
17/07/2008	Tigers	Edgar Renteria		returned to lineup
17/07/2008	Twins		Kevin Slowey	finger injury (DTD)
18/07/2008	Angels		Jon Garland	neck injury (DTD)
18/07/2008	Athletics		Daric Barton	neck injury (DTD)
18/07/2008	Athletics	Ryan Sweeney		returned to lineup
18/07/2008	Cubs		Kerry Wood	blister on finger (DTD)
18/07/2008	Giants	Randy Winn		returned to lineup
18/07/2008	Marlins	Hanley Ramirez		returned to lineup
18/07/2008	Pirates	John Grabow		returned to lineup
18/07/2008	Rangers		Jarrod Saltalamacchia	flu (DTD)
18/07/2008	Rays	Carl Crawford		returned to lineup
18/07/2008	White Sox	A.J. Pierzynski		returned to lineup
19/07/2008	Rays		Scott Kazmir	rest (DTD)
20/07/2008	Angels	Jon Garland		returned to lineup
20/07/2008	Orioles		Adam Jones	sprained right ankle (DTD)
20/07/2008	White Sox		Scott Linebrink	fatigue (DTD)
20/07/2008	Yankees		Jorge Posada	bruised right hand (DTD)
21/07/2008	Orioles	Adam Jones		returned to lineup
21/07/2008	Rangers	Jarrod Saltalamacchia		returned to lineup
21/07/2008	White Sox		Jermaine Dye	knee injury (DTD)
22/07/2008	Athletics		Mark Ellis	right shoulder injury (DTD)
22/07/2008	Braves	Yunel Escobar		returned to lineup
22/07/2008	Mets		Billy Wagner	left shoulder injury (DTD)
22/07/2008	Twins	Kevin Slowey		returned to lineup
22/07/2008	Twins	Nick Punto		returned to lineup
22/07/2008	White Sox		Joe Crede	back injury (DTD)
22/07/2008	White Sox	Jermaine Dye		returned to lineup
23/07/2008	Mariners		Jeff Clement	thumb injury (DTD)
23/07/2008	Mets	Billy Wagner		returned to lineup
23/07/2008	Red Sox		Manny Ramirez (Aristides)	right knee injury (DTD)
23/07/2008	Reds		Josh Fogg	facial injury (DTD)
23/07/2008	White Sox		Nick Masset	chest injury (DTD)
24/07/2008	Braves		Chipper Jones	left hamstring injury (DTD)
24/07/2008	Cubs		Jim Edmonds	left knee injury (DTD)
25/07/2008	Athletics	Mark Ellis		returned to lineup
25/07/2008	Cubs	Jim Edmonds		returned to lineup
25/07/2008	Mariners		Carlos Silva	back injury (DTD)
25/07/2008	Phillies		Pedro Feliz (Julio)	back injury (DTD)
25/07/2008	Royals		Mark Teahen	hamstring injury (DTD)
25/07/2008	Tigers		Freddy Dolsi	right shoulder injury (DTD)
25/07/2008	White Sox	Nick Masset		returned to lineup
26/07/2008	Cubs		Jim Edmonds	sore left knee (DTD)
26/07/2008	Indians		Jamey Carroll	strained left hamstring (DTD)
26/07/2008	Red Sox		Manny Delcarmen	right forearm injury (DTD)
26/07/2008	Red Sox	Manny Ramirez (Aristides)		returned to lineup
26/07/2008	Tigers	Freddy Dolsi		returned to lineup
26/07/2008	Twins		Carlos Gomez (Argelis)	sore lower back (DTD)
27/07/2008	Cardinals		Rick Ankiel	strained abdominal (DTD)
27/07/2008	Cubs	Jim Edmonds		returned to lineup
27/07/2008	Orioles		Melvin Mora	bruised left knee (DTD)
27/07/2008	Red Sox	Manny Delcarmen		returned to lineup
27/07/2008	Reds	Josh Fogg		returned to lineup
27/07/2008	Royals	Mark Teahen		returned to lineup
28/07/2008	Astros		Michael Bourn	right ankle injury (DTD)
28/07/2008	Braves		Brian McCann	concussion (DTD)
28/07/2008	Mariners	Jeff Clement		returned to lineup
28/07/2008	Orioles	Melvin Mora		returned to lineup
28/07/2008	Pirates		Adam LaRoche	back injury (DTD)
28/07/2008	Pirates		Freddy Sanchez	back spasms (DTD)
28/07/2008	Rangers		Hank Blalock	illness (DTD)
28/07/2008	Tigers		Joel Zumaya	tricep injury (DTD)
28/07/2008	Twins	Carlos Gomez (Argelis)		returned to lineup
29/07/2008	Cardinals	Rick Ankiel		returned to lineup
29/07/2008	Dodgers		Nomar Garciaparra	sprained MCL in left knee (DTD)
29/07/2008	Mariners	Carlos Silva		returned to lineup
29/07/2008	Tigers	Joel Zumaya		returned to lineup
30/07/2008	Astros	Michael Bourn		returned to lineup
30/07/2008	Blue Jays		Scott Rolen	shoulder injury (DTD)
30/07/2008	Cardinals		Rick Ankiel	abdominal injury (DTD)
30/07/2008	Indians	Jamey Carroll		returned to lineup
30/07/2008	Nationals		Cristian Guzman	thumb injury (DTD)
30/07/2008	Rangers		Eric Hurley	bicep injury (DTD)
30/07/2008	Rangers		Milton Bradley	quadricep injury (DTD)
31/07/2008	Cardinals		Jared Schumaker / Skip Schumaker	hamstring injury (DTD)
31/07/2008	Mariners		Yuniesky Betancourt	right elbow injury (DTD)
31/07/2008	Padres		Khalil Greene	fractured left hand (DTD)
01/08/2008	Astros		Michael Bourn	ankle injury (DTD)
01/08/2008	Blue Jays	Scott Rolen		returned to lineup
01/08/2008	Cardinals	Jared Schumaker / Skip Schumaker		returned to lineup
01/08/2008	Mets		John Maine	right rotator cuff injury (DTD)
01/08/2008	Nationals		Ryan Zimmerman (Wallace)	right hand injury (DTD)
01/08/2008	Royals		Jose Guillen (Manuel)	hip flexor injury (DTD)
01/08/2008	Yankees		Xavier Nady	quadricep injury (DTD)
02/08/2008	Angels		Maicer Izturis	thumb injury (DTD)
02/08/2008	Astros	Michael Bourn		returned to lineup
02/08/2008	Cardinals	Rick Ankiel		returned to lineup
02/08/2008	Nationals	Cristian Guzman		returned to lineup
02/08/2008	Rangers		Ramon Vazquez	sore left shoulder (DTD)
02/08/2008	Reds		Jerry Hairston Jr.	hamstring injury (DTD)
02/08/2008	Royals		David DeJesus	sprained left ankle (DTD)
02/08/2008	Royals	Jose Guillen (Manuel)		returned to lineup
02/08/2008	Yankees		Robinson Cano	hand injury (DTD)
02/08/2008	Yankees	Xavier Nady		returned to lineup
03/08/2008	Astros		Mark Loretta	hamstring injury (DTD)
03/08/2008	Astros		Michael Bourn	sprained right ankle (DTD)
03/08/2008	Mariners	Yuniesky Betancourt		returned to lineup
03/08/2008	Mets		Ramon Castro (Abraham)	sprained right ankle (DTD)
03/08/2008	Nationals		Cristian Guzman	thumb injury (DTD)
03/08/2008	Nationals		Elijah Dukes	right calf injury (DTD)
03/08/2008	Pirates	Freddy Sanchez		returned to lineup
03/08/2008	Yankees	Robinson Cano		returned to lineup
04/08/2008	Blue Jays		Joe Inglett	sore left knee (DTD)
04/08/2008	Blue Jays		Scott Rolen	left shoulder injury (DTD)
04/08/2008	Braves		Charlie Morton	back injury (DTD)
04/08/2008	Braves	Brian McCann		returned to lineup
04/08/2008	Nationals	Ryan Zimmerman (Wallace)		returned to lineup
04/08/2008	Orioles		Adam Jones	left foot injury (DTD)
04/08/2008	Rangers	Milton Bradley		returned to lineup
04/08/2008	Rays		Carl Crawford	hamstring injury (DTD)
04/08/2008	Rays		Jason Bartlett	finger injury (DTD)
04/08/2008	Red Sox		Mike Lowell	hip flexor injury (DTD)
05/08/2008	Astros	Mark Loretta		returned to lineup
05/08/2008	Blue Jays	Scott Rolen		returned to lineup
05/08/2008	Pirates		Andy LaRoche	thumb injury (DTD)
05/08/2008	Rangers		Milton Bradley	strained left quadriceps (DTD)
05/08/2008	Red Sox	Mike Lowell		returned to lineup
05/08/2008	Reds	Jerry Hairston Jr.		returned to lineup
06/08/2008	Astros		Mark Loretta	thigh injury (DTD)
06/08/2008	Rays		Shawn Riggans	chest injury (DTD)
06/08/2008	Rays	Jason Bartlett		returned to lineup
06/08/2008	Reds		Jerry Hairston Jr.	hamstring injury (DTD)
07/08/2008	Astros	Mark Loretta		returned to lineup
07/08/2008	Astros	Michael Bourn		returned to lineup
07/08/2008	Athletics		Jack Cust	thumb injury (DTD)
07/08/2008	Blue Jays	Joe Inglett		returned to lineup
07/08/2008	Nationals	Cristian Guzman		returned to lineup
07/08/2008	Rays	Carl Crawford		returned to lineup
07/08/2008	Yankees		Ivan Rodriguez (a)	bruised knee (DTD)
08/08/2008	Royals	David DeJesus		returned to lineup
09/08/2008	Angels	Maicer Izturis		returned to lineup
09/08/2008	Athletics	Jack Cust		returned to lineup
09/08/2008	Pirates		Jack Wilson	right shoulder injury (DTD)
09/08/2008	Tigers		Carlos Guillen	lower back spasms (DTD)
09/08/2008	White Sox		Ken Griffey Jr.	general soreness (DTD)
09/08/2008	Yankees	Ivan Rodriguez (a)		returned to lineup
10/08/2008	Angels		Jeff Mathis	eye injury (DTD)
10/08/2008	Brewers		Ryan Braun (J.)	back injury (DTD)
10/08/2008	Cardinals		Rick Ankiel	strained lower abdominal (DTD)
10/08/2008	Orioles		Juan Castro	strained groin (DTD)
10/08/2008	Pirates	Andy LaRoche		returned to lineup
10/08/2008	Rangers	Milton Bradley		returned to lineup
10/08/2008	Rays		Evan Longoria	wrist injury (DTD)
10/08/2008	Rays		Jason Bartlett	finger injury (DTD)
10/08/2008	Rays	Shawn Riggans		returned to lineup
10/08/2008	Red Sox		Kevin Youkilis	left shoulder injury (DTD)
10/08/2008	Reds	Jerry Hairston Jr.		returned to lineup
10/08/2008	Royals		David DeJesus	hip injury (DTD)
10/08/2008	Tigers		Marcus Thames	right shoulder injury (DTD)
11/08/2008	Cardinals	Rick Ankiel		returned to lineup
11/08/2008	Dodgers		Andruw Jones	right knee injury (DTD)
11/08/2008	Red Sox		David Ortiz	wrist injury (DTD)
11/08/2008	Red Sox	Kevin Youkilis		returned to lineup
11/08/2008	Tigers	Carlos Guillen		returned to lineup
11/08/2008	White Sox	Ken Griffey Jr.		returned to lineup
12/08/2008	Mets	Ramon Castro (Abraham)		returned to lineup
12/08/2008	Nationals		Alberto Gonzalez	gluteus maximus injury (DTD)
12/08/2008	Orioles	Juan Castro		returned to lineup
12/08/2008	Rays	Jason Bartlett		returned to lineup
12/08/2008	Reds		Jerry Hairston Jr.	hamstring injury (DTD)
12/08/2008	Royals	David DeJesus		returned to lineup
12/08/2008	Twins		Joe Mauer	stiff neck (DTD)
12/08/2008	Angels	Jeff Mathis		returned to lineup
12/08/2008	Red Sox	David Ortiz		returned to lineup
12/08/2008	Rockies		Garrett Atkins	throat (DTD)
12/08/2008	White Sox		Carlos Quentin	forearm injury (DTD)
[truncated: 54,434 more rows]
